# Supplementary material for: catena-Poly[[bis­(μ-5-bromo­pyridine-3-carboxyl­ato-κ2 O:O′)dicopper(II)]-bis­(μ-5-bromo­pyridine-3-carboxyl­ato)-κ3 O,O′:N;κ3 N:O,O′]
Source: Acta Crystallogr Sect E Struct Rep Online. 2010 Oct 23;66(Pt 11):m1459. doi: 10.1107/S160053681004242X (PMC3009202; doi:10.1107/S160053681004242X)
Supplement: Supplementary file 1 [file e-66-m1459-sup1.cif]

##############################################################################
###                                                                        ###
###        Electronic paper (Acta Crystallographica Section E)             ###
###                                                                        ###
##############################################################################
#                                                                            #
# This CIF contains the data in a paper accepted for publication in Acta     #
# Crystallographica Section E. It conforms to the requirements of Notes      #
# for Authors for Section E, and has been peer reviewed under the auspices   #
# of the IUCr Commission on Journals.                                        #
#                                                                            #
# Full details of the Crystallographic Information File format               #
# are given in the paper "The Crystallographic Information File (CIF):       #
# a New Standard Archive File for Crystallography" by S. R. Hall, F. H.      #
# Allen and I. D. Brown [Acta Cryst. (1991), A47, 655-685].                  #
#                                                                            #
# The current version of the core CIF dictionary is obtainable from          #
# ftp://ftp.iucr.org/pub/cif_core.dic. The current version number is 2.4.    #
#                                                                            #
# Software is freely available for graphical display of the structure(s) in  #
# this CIF.  For information consult the CIF home page http://www.iucr.org/  #
# cif/home.html                                                              #
#                                                                            #
# This file may be used for bona fide research purposes within the           #
# scientific community so long as proper attribution is given to the journal # 
# article from which it was obtained.                                        #
#                                                                            #
##############################################################################
                                             
data_I
_audit_creation_method     SHELXL-97
_chemical_name_systematic
;
<i>catena</i>-Poly[[bis(\m-5-bromopyridine-3-carboxylato-
\k^2^<i>O</i>:<i>O</i>')dicopper(II)]-bis(\m-5-bromopyridine-3-carboxylato)-
\k^3^<i>O</i>,<i>O</i>':<i>N</i>;\k^3^<i>N</i>:<i>O</i>,<i>O</i>']
;
_chemical_name_common     ?
_chemical_formula_moiety     'C24 H12 Br4 Cu2 N4 O8'
_chemical_formula_sum     'C24 H12 Br4 Cu2 N4 O8'
_chemical_formula_iupac     '[Cu2 (C6 H3 Br N O2)4]'
_chemical_formula_weight     931.11
_chemical_melting_point     ?
_symmetry_cell_setting     monoclinic
_symmetry_space_group_name_H-M     'P 21/n'
_symmetry_space_group_name_Hall     '-P 2yn'
loop_
    _symmetry_equiv_pos_as_xyz
    'x, y, z'
    '-x+1/2, y+1/2, -z+1/2'
    '-x, -y, -z'
    'x-1/2, -y-1/2, z-1/2'
_cell_length_a     11.1390(12)
_cell_length_b     11.5866(13)
_cell_length_c     12.6325(14)
_cell_angle_alpha     90.00
_cell_angle_beta     115.432(2)
_cell_angle_gamma     90.00
_cell_volume     1472.4(3)
_cell_formula_units_Z     2
_cell_measurement_reflns_used     3266
_cell_measurement_theta_min     2.44
_cell_measurement_theta_max     28.30
_cell_measurement_temperature     90(2)
_exptl_crystal_description     block
_exptl_crystal_colour     blue
_exptl_crystal_size_max     0.35
_exptl_crystal_size_mid     0.30
_exptl_crystal_size_min     0.27
_exptl_crystal_density_diffrn     2.100
_exptl_crystal_density_meas     2.09(2)
_exptl_crystal_density_method     'flotation'
_exptl_crystal_F_000     892
_exptl_absorpt_coefficient_mu     6.925
_exptl_absorpt_correction_type     multi-scan
_exptl_absorpt_process_details     '(SADABS; Bruker, 1998)'
_exptl_absorpt_correction_T_min     0.1955
_exptl_absorpt_correction_T_max     0.2564
_exptl_special_details
;
;
_diffrn_ambient_temperature     90(2)
_diffrn_radiation_type     MoK\a
_diffrn_radiation_wavelength     0.71073
_diffrn_radiation_source     'fine-focus sealed tube'
_diffrn_radiation_monochromator     graphite
_diffrn_measurement_device_type     'Bruker APEX CCD area-detector'
_diffrn_measurement_method     '\f and \w'
_diffrn_detector_area_resol_mean     512
_diffrn_reflns_number     14281
_diffrn_reflns_av_R_equivalents     0.0219
_diffrn_reflns_av_sigmaI/netI     0.0194
_diffrn_reflns_theta_min     2.04
_diffrn_reflns_theta_max     28.07
_diffrn_reflns_theta_full     28.07
_diffrn_measured_fraction_theta_max     0.999
_diffrn_measured_fraction_theta_full     0.999
_diffrn_reflns_limit_h_min     -14
_diffrn_reflns_limit_h_max     14
_diffrn_reflns_limit_k_min     -15
_diffrn_reflns_limit_k_max     14
_diffrn_reflns_limit_l_min     -15
_diffrn_reflns_limit_l_max     16
_diffrn_standards_number     0
_diffrn_standards_interval_count     .
_diffrn_standards_interval_time     .
_diffrn_standards_decay_%     ?
_refine_special_details
;
Refinement of <i>F</i>^2^ against ALL reflections. The weighted <i>R</i>-factor
<i>wR</i> and goodness of fit <i>S</i> are based on <i>F</i>^2^, conventional
<i>R</i>-factors <i>R</i> are based on <i>F</i>, with <i>F</i> set to zero for
negative <i>F</i>^2^. The threshold expression of <i>F</i>^2^ >
\s(<i>F</i>^2^) is used only for calculating <i>R</i>-factors(gt) <i>etc</i>.
and is not relevant to the choice of reflections for refinement.
<i>R</i>-factors based on <i>F</i>^2^ are statistically about twice as large
as those based on <i>F</i>, and <i>R</i>- factors based on ALL data will be
even larger.
;
_reflns_number_total     3571
_reflns_number_gt     3218
_reflns_threshold_expression     I>2sigma(I)
_refine_ls_structure_factor_coef     Fsqd
_refine_ls_matrix_type     full
_refine_ls_R_factor_all     0.0252
_refine_ls_R_factor_gt     0.0212
_refine_ls_wR_factor_gt     0.0520
_refine_ls_wR_factor_ref     0.0535
_refine_ls_goodness_of_fit_ref     1.048
_refine_ls_restrained_S_all     1.048
_refine_ls_number_reflns     3571
_refine_ls_number_parameters     190
_refine_ls_number_restraints     0
_refine_ls_hydrogen_treatment     constr
_refine_ls_weighting_scheme     calc
_refine_ls_weighting_details
         'calc w=1/[\s^2^(Fo^2^)+(0.0258P)^2^+1.3076P] where P=(Fo^2^+2Fc^2^)/3'
_atom_sites_solution_hydrogens     geom
_atom_sites_solution_primary     direct
_atom_sites_solution_secondary     difmap
_refine_ls_shift/su_max     0.001
_refine_ls_shift/su_mean     0.000
_refine_diff_density_max     0.768
_refine_diff_density_min     -0.511
_refine_ls_extinction_method     none
_refine_ls_extinction_coef     ?
loop_
    _atom_type_symbol
    _atom_type_description
    _atom_type_scat_dispersion_real
    _atom_type_scat_dispersion_imag
    _atom_type_scat_source
    'C' 'C' 0.0033 0.0016
                         'International Tables Vol C Tables 4.2.6.8 and 6.1.1.4'
    'H' 'H' 0.0000 0.0000
                         'International Tables Vol C Tables 4.2.6.8 and 6.1.1.4'
    'N' 'N' 0.0061 0.0033
                         'International Tables Vol C Tables 4.2.6.8 and 6.1.1.4'
    'O' 'O' 0.0106 0.0060
                         'International Tables Vol C Tables 4.2.6.8 and 6.1.1.4'
    'Cu' 'Cu' 0.3201 1.2651
                         'International Tables Vol C Tables 4.2.6.8 and 6.1.1.4'
    'Br' 'Br' -0.2901 2.4595
                         'International Tables Vol C Tables 4.2.6.8 and 6.1.1.4'
_computing_data_collection     'SMART (Bruker, 1998)'
_computing_cell_refinement     'SAINT (Bruker, 1998)'
_computing_data_reduction     'SAINT (Bruker, 1998)'
_computing_structure_solution     'SHELXS97 (Sheldrick, 2008)'
_computing_structure_refinement     'SHELXL97 (Sheldrick, 2008)'
_computing_molecular_graphics     'DIAMOND (Brandenburg & Putz, 1999)'
_computing_publication_material     'SHELXTL (Sheldrick, 2008)'
loop_
    _atom_site_type_symbol
    _atom_site_label
    _atom_site_fract_x
    _atom_site_fract_y
    _atom_site_fract_z
    _atom_site_U_iso_or_equiv
    _atom_site_adp_type
    _atom_site_calc_flag
    _atom_site_refinement_flags
    _atom_site_occupancy
    _atom_site_disorder_assembly
    _atom_site_disorder_group
    Br Br1 -0.18056(2) 0.76143(2) -0.11231(2) 0.02559(7) Uani d . 1 . .
    Br Br2 0.84249(2) 0.868086(18) 0.603257(19) 0.02064(6) Uani d . 1 . .
    Cu Cu1 0.56886(2) 1.02600(2) 0.11208(2) 0.01009(6) Uani d . 1 . .
    O O1 0.40781(14) 0.98221(13) 0.12844(14) 0.0179(3) Uani d . 1 . .
    O O2 0.29176(14) 0.93567(13) -0.06153(13) 0.0174(3) Uani d . 1 . .
    O O3 1.00043(14) 1.31393(12) 0.57312(13) 0.0153(3) Uani d . 1 . .
    O O4 0.88355(15) 1.36151(12) 0.38361(13) 0.0176(3) Uani d . 1 . .
    N N1 0.08987(19) 0.89646(18) 0.19994(17) 0.0232(4) Uani d . 1 . .
    N N2 0.70137(17) 1.05035(15) 0.29489(15) 0.0142(3) Uani d . 1 . .
    C C1 -0.0161(2) 0.8474(2) 0.1151(2) 0.0214(5) Uani d . 1 . .
    H H1 -0.0875 0.8233 0.1320 0.026 Uiso calc R 1 . .
    C C2 -0.0258(2) 0.83017(19) 0.00277(19) 0.0176(4) Uani d . 1 . .
    C C3 0.0770(2) 0.86282(17) -0.0242(2) 0.0161(4) Uani d . 1 . .
    H H3 0.0718 0.8518 -0.1006 0.019 Uiso calc R 1 . .
    C C4 0.1886(2) 0.91256(18) 0.06474(19) 0.0146(4) Uani d . 1 . .
    C C5 0.1900(2) 0.92849(19) 0.17425(19) 0.0181(4) Uani d . 1 . .
    H H5 0.2657 0.9639 0.2340 0.022 Uiso calc R 1 . .
    C C6 0.30570(19) 0.94647(17) 0.04201(19) 0.0139(4) Uani d . 1 . .
    C C7 0.7262(2) 0.96880(18) 0.37741(18) 0.0146(4) Uani d . 1 . .
    H H7 0.6806 0.8971 0.3561 0.018 Uiso calc R 1 . .
    C C8 0.8166(2) 0.98675(17) 0.49263(18) 0.0137(4) Uani d . 1 . .
    C C9 0.8847(2) 1.09039(17) 0.52675(18) 0.0138(4) Uani d . 1 . .
    H H9 0.9470 1.1034 0.6056 0.017 Uiso calc R 1 . .
    C C10 0.85843(19) 1.17443(17) 0.44120(18) 0.0116(4) Uani d . 1 . .
    C C11 0.76676(19) 1.15074(17) 0.32653(18) 0.0132(4) Uani d . 1 . .
    H H11 0.7500 1.2083 0.2683 0.016 Uiso calc R 1 . .
    C C12 0.92049(19) 1.29269(17) 0.46889(18) 0.0124(4) Uani d . 1 . .
loop_
    _atom_site_aniso_label
    _atom_site_aniso_U_11
    _atom_site_aniso_U_22
    _atom_site_aniso_U_33
    _atom_site_aniso_U_12
    _atom_site_aniso_U_13
    _atom_site_aniso_U_23
    Br1 0.01981(11) 0.03107(13) 0.02547(13) -0.01189(9) 0.00931(10) -0.00522(10)
    Br2 0.03049(12) 0.01399(11) 0.01496(11) -0.00414(8) 0.00738(9) 0.00332(8)
    Cu1 0.01025(11) 0.00862(12) 0.00980(12) 0.00020(8) 0.00280(9) 0.00007(9)
    O1 0.0152(7) 0.0211(8) 0.0180(8) -0.0049(6) 0.0078(6) -0.0028(6)
    O2 0.0140(7) 0.0229(8) 0.0163(8) -0.0013(6) 0.0073(6) 0.0000(6)
    O3 0.0183(7) 0.0113(7) 0.0127(7) -0.0035(6) 0.0033(6) -0.0016(6)
    O4 0.0220(8) 0.0105(7) 0.0139(8) -0.0030(6) 0.0015(6) 0.0012(6)
    N1 0.0233(10) 0.0302(11) 0.0186(10) -0.0033(8) 0.0113(8) 0.0015(8)
    N2 0.0163(8) 0.0120(8) 0.0130(9) -0.0012(6) 0.0049(7) -0.0006(7)
    C1 0.0197(10) 0.0245(11) 0.0239(12) -0.0031(9) 0.0130(9) 0.0016(9)
    C2 0.0142(9) 0.0171(10) 0.0201(11) -0.0033(8) 0.0060(8) -0.0010(9)
    C3 0.0176(10) 0.0140(10) 0.0184(11) 0.0002(8) 0.0092(8) 0.0003(8)
    C4 0.0143(9) 0.0124(9) 0.0175(10) 0.0008(7) 0.0073(8) 0.0024(8)
    C5 0.0169(10) 0.0190(11) 0.0170(11) -0.0025(8) 0.0060(8) 0.0001(8)
    C6 0.0132(9) 0.0090(9) 0.0197(11) 0.0008(7) 0.0071(8) 0.0017(8)
    C7 0.0168(10) 0.0119(9) 0.0151(10) -0.0038(7) 0.0068(8) -0.0024(8)
    C8 0.0174(9) 0.0116(9) 0.0125(10) 0.0005(7) 0.0068(8) 0.0038(8)
    C9 0.0145(9) 0.0143(10) 0.0115(10) -0.0005(7) 0.0045(8) -0.0016(8)
    C10 0.0130(9) 0.0094(9) 0.0127(10) 0.0000(7) 0.0056(7) -0.0011(7)
    C11 0.0142(9) 0.0114(9) 0.0132(10) -0.0007(7) 0.0053(8) 0.0013(7)
    C12 0.0125(9) 0.0107(9) 0.0154(10) 0.0004(7) 0.0072(8) -0.0007(8)
_geom_special_details
;
All e.s.d.'s (except the e.s.d. in the dihedral angle between two l.s. planes)
are estimated using the full covariance matrix. The cell e.s.d.'s are taken
into account individually in the estimation of e.s.d.'s in distances, angles
and torsion angles; correlations between e.s.d.'s in cell parameters are only
used when they are defined by crystal symmetry. An approximate (isotropic)
treatment of cell e.s.d.'s is used for estimating e.s.d.'s involving l.s.
planes.
;
loop_
    _geom_bond_atom_site_label_1
    _geom_bond_atom_site_label_2
    _geom_bond_site_symmetry_2
    _geom_bond_distance
    _geom_bond_publ_flag
    Br1 C2 . 1.888(2) ?
    Br2 C8 . 1.892(2) ?
    Cu1 O1 . 1.9588(14) ?
    Cu1 O2 3_675 1.9665(14) ?
    Cu1 O4 2_645 1.9726(14) ?
    Cu1 O3 4_585 1.9852(14) ?
    Cu1 N2 . 2.1595(18) ?
    Cu1 Cu1 3_675 2.6465(5) ?
    O1 C6 . 1.261(3) ?
    O2 C6 . 1.255(3) ?
    O3 C12 . 1.257(2) ?
    O4 C12 . 1.259(2) ?
    N1 C1 . 1.334(3) ?
    N1 C5 . 1.340(3) ?
    N2 C11 . 1.339(3) ?
    N2 C7 . 1.345(3) ?
    C1 C2 . 1.390(3) ?
    C1 H1 . 0.9500 ?
    C2 C3 . 1.380(3) ?
    C3 C4 . 1.393(3) ?
    C3 H3 . 0.9500 ?
    C4 C5 . 1.389(3) ?
    C4 C6 . 1.504(3) ?
    C5 H5 . 0.9500 ?
    C7 C8 . 1.384(3) ?
    C7 H7 . 0.9500 ?
    C8 C9 . 1.387(3) ?
    C9 C10 . 1.389(3) ?
    C9 H9 . 0.9500 ?
    C10 C11 . 1.395(3) ?
    C10 C12 . 1.507(3) ?
    C11 H11 . 0.9500 ?
loop_
    _geom_angle_atom_site_label_1
    _geom_angle_atom_site_label_2
    _geom_angle_atom_site_label_3
    _geom_angle_site_symmetry_1
    _geom_angle_site_symmetry_3
    _geom_angle
    _geom_angle_publ_flag
    O1 Cu1 O2 . 3_675 168.33(6) ?
    O1 Cu1 O4 . 2_645 89.67(6) ?
    O2 Cu1 O4 3_675 2_645 89.25(7) ?
    O1 Cu1 O3 . 4_585 89.81(6) ?
    O2 Cu1 O3 3_675 4_585 88.91(6) ?
    O4 Cu1 O3 2_645 4_585 168.37(6) ?
    O1 Cu1 N2 . . 99.05(7) ?
    O2 Cu1 N2 3_675 . 92.60(6) ?
    O4 Cu1 N2 2_645 . 92.56(6) ?
    O3 Cu1 N2 4_585 . 99.00(6) ?
    O1 Cu1 Cu1 . 3_675 85.28(5) ?
    O2 Cu1 Cu1 3_675 3_675 83.08(5) ?
    O4 Cu1 Cu1 2_645 3_675 80.50(4) ?
    O3 Cu1 Cu1 4_585 3_675 87.88(4) ?
    N2 Cu1 Cu1 . 3_675 171.84(5) ?
    C6 O1 Cu1 . . 121.33(13) ?
    C6 O2 Cu1 . 3_675 123.66(13) ?
    C12 O3 Cu1 . 4_686 117.81(13) ?
    C12 O4 Cu1 . 2_655 127.10(14) ?
    C1 N1 C5 . . 117.7(2) ?
    C11 N2 C7 . . 118.33(18) ?
    C11 N2 Cu1 . . 117.85(14) ?
    C7 N2 Cu1 . . 123.76(14) ?
    N1 C1 C2 . . 122.4(2) ?
    N1 C1 H1 . . 118.8 ?
    C2 C1 H1 . . 118.8 ?
    C3 C2 C1 . . 120.2(2) ?
    C3 C2 Br1 . . 120.35(17) ?
    C1 C2 Br1 . . 119.44(15) ?
    C2 C3 C4 . . 117.5(2) ?
    C2 C3 H3 . . 121.2 ?
    C4 C3 H3 . . 121.2 ?
    C5 C4 C3 . . 118.87(19) ?
    C5 C4 C6 . . 121.06(19) ?
    C3 C4 C6 . . 120.06(19) ?
    N1 C5 C4 . . 123.3(2) ?
    N1 C5 H5 . . 118.3 ?
    C4 C5 H5 . . 118.3 ?
    O2 C6 O1 . . 126.63(18) ?
    O2 C6 C4 . . 116.34(18) ?
    O1 C6 C4 . . 117.03(18) ?
    N2 C7 C8 . . 121.60(18) ?
    N2 C7 H7 . . 119.2 ?
    C8 C7 H7 . . 119.2 ?
    C7 C8 C9 . . 120.71(18) ?
    C7 C8 Br2 . . 118.60(15) ?
    C9 C8 Br2 . . 120.67(16) ?
    C8 C9 C10 . . 117.44(19) ?
    C8 C9 H9 . . 121.3 ?
    C10 C9 H9 . . 121.3 ?
    C9 C10 C11 . . 119.06(18) ?
    C9 C10 C12 . . 122.30(18) ?
    C11 C10 C12 . . 118.57(17) ?
    N2 C11 C10 . . 122.86(18) ?
    N2 C11 H11 . . 118.6 ?
    C10 C11 H11 . . 118.6 ?
    O3 C12 O4 . . 126.62(18) ?
    O3 C12 C10 . . 117.99(18) ?
    O4 C12 C10 . . 115.38(18) ?
loop_
    _geom_torsion_atom_site_label_1
    _geom_torsion_atom_site_label_2
    _geom_torsion_atom_site_label_3
    _geom_torsion_atom_site_label_4
    _geom_torsion_site_symmetry_1
    _geom_torsion_site_symmetry_2
    _geom_torsion_site_symmetry_3
    _geom_torsion_site_symmetry_4
    _geom_torsion
    _geom_torsion_publ_flag
    O2 Cu1 O1 C6 3_675 . . . 5.4(4) ?
    O4 Cu1 O1 C6 2_645 . . . -79.30(16) ?
    O3 Cu1 O1 C6 4_585 . . . 89.08(16) ?
    N2 Cu1 O1 C6 . . . . -171.84(15) ?
    Cu1 Cu1 O1 C6 3_675 . . . 1.20(15) ?
    O1 Cu1 N2 C11 . . . . -127.00(15) ?
    O2 Cu1 N2 C11 3_675 . . . 53.57(15) ?
    O4 Cu1 N2 C11 2_645 . . . 142.93(15) ?
    O3 Cu1 N2 C11 4_585 . . . -35.75(15) ?
    O1 Cu1 N2 C7 . . . . 56.05(17) ?
    O2 Cu1 N2 C7 3_675 . . . -123.39(16) ?
    O4 Cu1 N2 C7 2_645 . . . -34.03(16) ?
    O3 Cu1 N2 C7 4_585 . . . 147.30(16) ?
    C5 N1 C1 C2 . . . . -0.7(3) ?
    N1 C1 C2 C3 . . . . 0.8(4) ?
    N1 C1 C2 Br1 . . . . -179.34(18) ?
    C1 C2 C3 C4 . . . . 0.1(3) ?
    Br1 C2 C3 C4 . . . . -179.72(15) ?
    C2 C3 C4 C5 . . . . -1.1(3) ?
    C2 C3 C4 C6 . . . . 178.03(19) ?
    C1 N1 C5 C4 . . . . -0.3(3) ?
    C3 C4 C5 N1 . . . . 1.2(3) ?
    C6 C4 C5 N1 . . . . -177.9(2) ?
    Cu1 O2 C6 O1 3_675 . . . -0.2(3) ?
    Cu1 O2 C6 C4 3_675 . . . -179.81(13) ?
    Cu1 O1 C6 O2 . . . . -1.0(3) ?
    Cu1 O1 C6 C4 . . . . 178.63(13) ?
    C5 C4 C6 O2 . . . . -175.55(19) ?
    C3 C4 C6 O2 . . . . 5.4(3) ?
    C5 C4 C6 O1 . . . . 4.8(3) ?
    C3 C4 C6 O1 . . . . -174.31(19) ?
    C11 N2 C7 C8 . . . . 0.1(3) ?
    Cu1 N2 C7 C8 . . . . 177.04(15) ?
    N2 C7 C8 C9 . . . . 0.1(3) ?
    N2 C7 C8 Br2 . . . . 178.81(15) ?
    C7 C8 C9 C10 . . . . 0.1(3) ?
    Br2 C8 C9 C10 . . . . -178.61(14) ?
    C8 C9 C10 C11 . . . . -0.4(3) ?
    C8 C9 C10 C12 . . . . 176.54(18) ?
    C7 N2 C11 C10 . . . . -0.5(3) ?
    Cu1 N2 C11 C10 . . . . -177.61(15) ?
    C9 C10 C11 N2 . . . . 0.7(3) ?
    C12 C10 C11 N2 . . . . -176.43(18) ?
    Cu1 O3 C12 O4 4_686 . . . 4.0(3) ?
    Cu1 O3 C12 C10 4_686 . . . -174.39(12) ?
    Cu1 O4 C12 O3 2_655 . . . -3.7(3) ?
    Cu1 O4 C12 C10 2_655 . . . 174.71(12) ?
    C9 C10 C12 O3 . . . . 1.3(3) ?
    C11 C10 C12 O3 . . . . 178.26(18) ?
    C9 C10 C12 O4 . . . . -177.28(18) ?
    C11 C10 C12 O4 . . . . -0.3(3) ?
data_global
_journal_date_recd_electronic     2010-10-07
_journal_date_accepted     2010-10-19
_journal_name_full     'Acta Crystallographica, Section E'
_journal_year     2010
_journal_volume     66
_journal_issue     11
_journal_page_first     m1459
_journal_page_last     m1459
_journal_paper_category     QM
_journal_coeditor_code     RN2072
_publ_contact_author_name     'Jon Zubieta'
_publ_contact_author_address
;
Department of chemistry, Syracuse University, Syracuse, NY 13244
;
_publ_contact_author_email     jazubiet@syr.edu
_publ_contact_author_fax     ?
_publ_contact_author_phone     ?
_publ_section_title
;\
<i>catena</i>-Poly[[bis(\m-5-bromopyridine-3-carboxylato-\k^2^<i>O</i>:\
<i>O</i>')dicopper(II)]-bis(\m-5-bromopyridine-3-carboxylato)-\k^3^<i>O</i>,\
<i>O</i>':<i>N</i>;\k^3^<i>N</i>:<i>O</i>,<i>O</i>']
;
loop_
    _publ_author_name
    _publ_author_footnote
    _publ_author_address
    'DeBurgomaster, Paul' .
;
Department of Chemistry, Syracuse University, Syracuse, New York 13244
USA
;
    'Zubieta, Jon' .
;
Department of Chemistry, Syracuse University, Syracuse, New York 13244
USA
;
