# Supplementary material for: catena-Poly[[bis­(μ-5-bromo­pyridine-3-carboxyl­ato-κ2 O:O′)dicopper(II)]-bis­(μ-5-bromo­pyridine-3-carboxyl­ato)-κ3 O,O′:N;κ3 N:O,O′]
Source: Acta Crystallogr Sect E Struct Rep Online. 2010 Oct 23;66(Pt 11):m1459. doi: 10.1107/S160053681004242X (PMC3009202; doi:10.1107/S160053681004242X)
Supplement: Supplementary file 2 [file e-66-m1459-Isup2.hkl]

# 
# h,k,l, Fc-squared, Fo-squared, sigma(Fo-squared) and status flag 
# 
data_I
_shelx_title ' P21n in P2(1)/n' 
_shelx_refln_list_code          4 
_shelx_F_calc_maximum      309.44 
_exptl_crystal_F_000       892.00 
_reflns_d_resolution_high  0.7553 
 
loop_ 
 _symmetry_equiv_pos_as_xyz 
 'x, y, z' 
 '-x+1/2, y+1/2, -z+1/2' 
 '-x, -y, -z' 
 'x-1/2, -y-1/2, z-1/2' 
 
_cell_length_a    11.1390 
_cell_length_b    11.5866 
_cell_length_c    12.6325 
_cell_angle_alpha  90.000 
_cell_angle_beta  115.432 
_cell_angle_gamma  90.000 
 
_shelx_F_squared_multiplier     1.000 
 
loop_ 
 _refln_index_h 
 _refln_index_k 
 _refln_index_l 
 _refln_F_squared_calc 
 _refln_F_squared_meas 
 _refln_F_squared_sigma 
 _refln_observed_status 
   2   0   0     8601.21     8499.74     77.30 o 
   4   0   0     8875.50     9012.86    101.35 o 
   6   0   0     5102.83     5137.95     69.75 o 
   8   0   0    16577.84    16487.66    192.79 o 
  10   0   0      118.53      119.26     21.67 o 
  12   0   0     3214.49     3471.97     93.96 o 
   1   1   0      752.89     1010.26     14.25 o 
   2   1   0    12266.62    12549.56     91.24 o 
   3   1   0     8673.44     9151.82     70.22 o 
   4   1   0    23911.69    24462.40    195.57 o 
   5   1   0     2882.27     2834.24     28.26 o 
   6   1   0     3223.68     3283.03     33.34 o 
   7   1   0    14178.45    14291.34    116.58 o 
   8   1   0     6510.92     6615.07    128.23 o 
   9   1   0      179.19      169.56     12.22 o 
  10   1   0     3368.98     3259.98     61.11 o 
  11   1   0       17.15       22.26     15.37 o 
  12   1   0      569.61      479.62     28.36 o 
  13   1   0      269.77      277.64     26.90 o 
   0   2   0     2098.86     2464.70     29.18 o 
   1   2   0       74.97       88.87      4.28 o 
   2   2   0     1347.85     1228.86     19.52 o 
   3   2   0       21.14       23.81      3.67 o 
   4   2   0        2.28        1.68      4.24 o 
   5   2   0    11857.16    11925.71     94.23 o 
   6   2   0    20113.14    20348.70    153.69 o 
   7   2   0     2201.63     2271.36     28.28 o 
   8   2   0      761.95      736.42     17.60 o 
   9   2   0     3163.31     3076.74     42.07 o 
  10   2   0       40.31       34.21     12.28 o 
  11   2   0      251.95      231.52     20.39 o 
  12   2   0      230.08      241.36     23.16 o 
  13   2   0      481.58      488.77     31.74 o 
   1   3   0    35897.00    35265.67    248.83 o 
   2   3   0      197.25      279.16     11.06 o 
   3   3   0     8822.35     9055.70     73.22 o 
   4   3   0     4486.96     4428.40     43.74 o 
   5   3   0        2.66        1.66      5.17 o 
   6   3   0       85.18       77.94     11.64 o 
   7   3   0     2441.88     2425.94     32.94 o 
   8   3   0        7.23       20.29      7.50 o 
   9   3   0     3387.26     3344.85     44.11 o 
  10   3   0      106.43       86.79     14.00 o 
  11   3   0       25.24       14.73     17.36 o 
  12   3   0     3121.52     3308.65     65.71 o 
  13   3   0     1341.63     1367.24     46.68 o 
   0   4   0      284.20      220.80     22.37 o 
   1   4   0    19558.26    20312.56    147.46 o 
   2   4   0        7.61       29.01      7.65 o 
   3   4   0     3965.21     4015.23     37.15 o 
   4   4   0     2035.53     2033.36     26.25 o 
   5   4   0      584.99      625.06     13.99 o 
   6   4   0     2284.55     2341.86     29.82 o 
   7   4   0     2003.39     1958.65     29.23 o 
   8   4   0    11084.51    11242.84     98.43 o 
   9   4   0     3849.77     3919.13     49.08 o 
  10   4   0     1116.82     1072.37     26.98 o 
  11   4   0       29.05       21.52     15.64 o 
  12   4   0      194.49      214.12     23.22 o 
   1   5   0    15085.68    16003.66    131.22 o 
   2   5   0     8645.14     9558.18     76.09 o 
   3   5   0       47.88       37.78      5.44 o 
   4   5   0      132.66      107.28     10.92 o 
   5   5   0     3693.95     3772.29     39.34 o 
   6   5   0     5467.60     5502.83     58.60 o 
   7   5   0      559.74      583.60     16.64 o 
   8   5   0     3603.52     3649.26     47.69 o 
   9   5   0      673.02      617.09     21.98 o 
  10   5   0     3258.72     3224.94     52.07 o 
  11   5   0       45.74       32.86     35.69 o 
  12   5   0      162.52      206.50     26.86 o 
   0   6   0      605.01      616.13     17.36 o 
   1   6   0     8107.10     8788.87     71.45 o 
   2   6   0    12491.15    13039.33    101.79 o 
   3   6   0     5514.17     5451.40     49.99 o 
   4   6   0       27.66       57.67      7.00 o 
   5   6   0      842.01      865.56     17.63 o 
   6   6   0     4057.84     3978.54     43.72 o 
   7   6   0      712.48      681.73     18.25 o 
   8   6   0     1999.38     1951.51     31.48 o 
   9   6   0      143.15      163.96     17.80 o 
  10   6   0     1341.53     1385.50     39.03 o 
  11   6   0     1913.93     2080.27     73.68 o 
  12   6   0       51.67       55.19     30.54 o 
   1   7   0      165.35      208.72     10.16 o 
   2   7   0       49.84       72.36      7.25 o 
   3   7   0     1049.67     1046.28     20.19 o 
   4   7   0    20596.01    21434.54    183.87 o 
   5   7   0     1042.12     1092.45     20.62 o 
   6   7   0      679.46      652.21     17.41 o 
   7   7   0     2967.93     3098.33     39.95 o 
   8   7   0     3839.49     3736.07     52.30 o 
   9   7   0      104.64      128.56     19.62 o 
  10   7   0       16.55       11.49     18.73 o 
  11   7   0      440.83      538.55     45.11 o 
   0   8   0    14185.70    14438.18    286.68 o 
   1   8   0      972.09      939.11     17.66 o 
   2   8   0     1329.80     1271.77     20.97 o 
   3   8   0     1410.18     1472.71     26.38 o 
   4   8   0     7356.13     7542.65     76.78 o 
   5   8   0     3622.35     3619.41     47.00 o 
   6   8   0     2504.88     2448.45     38.74 o 
   7   8   0      199.65      201.70     16.33 o 
   8   8   0     1619.74     1537.06     43.84 o 
   9   8   0     4004.09     4017.72     76.74 o 
  10   8   0     1213.68     1271.54     46.16 o 
  11   8   0     1129.11     1075.11     57.66 o 
   1   9   0      364.52      357.10     13.64 o 
   2   9   0    23985.54    24017.06    200.27 o 
   3   9   0     5648.56     5735.40     83.03 o 
   4   9   0      895.66      848.76     22.51 o 
   5   9   0     3225.45     2988.41     65.72 o 
   6   9   0      467.46      505.14     21.19 o 
   7   9   0       94.01      104.28     15.09 o 
   8   9   0     2008.31     1932.89     50.52 o 
   9   9   0      205.31      194.83     23.95 o 
  10   9   0     6607.55     6705.00    112.26 o 
   0  10   0     6509.06     6214.27    139.18 o 
   1  10   0     7541.18     7727.26     92.53 o 
   2  10   0     2430.10     2470.94     41.30 o 
   3  10   0     5093.08     5231.04     77.54 o 
   4  10   0      157.88      157.79     14.55 o 
   5  10   0    12319.74    12305.38    132.21 o 
   6  10   0     1984.84     1972.63     41.08 o 
   7  10   0     2199.48     2163.89     44.49 o 
   8  10   0      443.07      465.38     29.69 o 
   9  10   0      140.26      134.25     23.62 o 
  10  10   0      170.36      172.32     27.22 o 
   1  11   0      414.41      423.58     22.06 o 
   2  11   0      771.78      832.47     29.62 o 
   3  11   0     2005.73     2031.88     45.26 o 
   4  11   0     2650.75     2607.44    106.52 o 
   5  11   0     1214.12     1199.53     44.70 o 
   6  11   0        2.68       16.00     14.72 o 
   7  11   0     1217.07     1187.86     58.82 o 
   8  11   0      121.76      118.13     27.06 o 
   9  11   0      871.72      934.53     50.28 o 
   0  12   0     1065.58     1036.54     60.55 o 
   1  12   0     2412.45     2396.41     63.42 o 
   2  12   0        8.28       14.09     13.86 o 
   3  12   0     4252.42     4119.05     71.30 o 
   4  12   0      403.10      424.94     30.26 o 
   5  12   0       94.86       68.51     17.15 o 
   6  12   0      267.76      238.02     36.65 o 
   7  12   0      295.97      353.38     32.49 o 
   8  12   0       66.91       34.34     25.12 o 
   1  13   0     1525.04     1487.06     52.29 o 
   2  13   0        3.91        5.80     18.05 o 
   3  13   0       85.82       57.08     22.49 o 
   4  13   0     4565.01     4667.45     81.85 o 
   5  13   0      685.77      668.15     32.37 o 
   6  13   0      552.93      665.20     32.91 o 
   7  13   0      948.07     1057.79     51.72 o 
   0  14   0       48.12      123.08     35.49 o 
   1  14   0      346.17      365.93     40.74 o 
   2  14   0      510.98      553.99     40.27 o 
   3  14   0     2595.95     2605.78     74.27 o 
   4  14   0      128.02      139.17     27.18 o 
   5  14   0        3.53       13.80     21.68 o 
   1  15   0      523.65      463.22     57.22 o 
   2  15   0       31.12       10.82     22.14 o 
 -13   0   1       41.90       56.50     27.07 o 
 -11   0   1      956.03      890.76     44.67 o 
  -9   0   1       38.13       47.88     16.02 o 
  -7   0   1     4784.00     4956.07     74.26 o 
  -5   0   1     2677.20     2498.72     46.67 o 
  -3   0   1      377.97      561.28     13.76 o 
  -1   0   1     5239.61     5290.35    159.46 o 
   1   0   1    46885.18    45191.02    468.16 o 
   3   0   1     3857.63     3750.28     40.34 o 
   5   0   1    49544.66    49144.26    588.75 o 
   7   0   1     4471.62     4266.87     65.75 o 
   9   0   1      350.61      341.65     48.86 o 
  11   0   1      811.57      850.10    104.02 o 
 -13   1   1      557.97      549.17     38.16 o 
 -12   1   1      306.81      349.49     24.59 o 
 -11   1   1      154.92      138.68     18.54 o 
 -10   1   1       36.52       33.23     11.38 o 
  -9   1   1      610.54      631.20     18.90 o 
  -8   1   1     3677.93     3695.47     47.17 o 
  -7   1   1       21.73       29.27      6.81 o 
  -6   1   1     2942.32     2876.03     30.30 o 
  -5   1   1     1710.39     1736.78     26.73 o 
  -4   1   1      371.66      286.43      8.91 o 
  -3   1   1    20548.12    21626.02    155.49 o 
  -2   1   1    64384.54    60545.14    575.58 o 
  -1   1   1       39.56       44.57      2.60 o 
   0   1   1    11507.50    11862.99    103.79 o 
   1   1   1     4285.95     4437.87     34.21 o 
   2   1   1      971.54     1037.83     13.12 o 
   3   1   1    19679.26    19757.21    156.30 o 
   4   1   1     1699.90     1865.97     25.55 o 
   5   1   1     1504.58     1254.89     17.28 o 
   6   1   1    13176.80    13631.23    101.23 o 
   7   1   1     1916.52     1831.27     27.58 o 
   8   1   1     3041.43     2912.38     44.97 o 
   9   1   1     3006.93     3037.08     72.66 o 
  10   1   1     3861.82     3795.07     63.75 o 
  11   1   1     1368.40     1333.32     39.64 o 
  12   1   1      527.52      529.39     29.76 o 
 -13   2   1      206.50      278.76     26.15 o 
 -12   2   1       17.21        4.87     17.66 o 
 -11   2   1      219.81      193.20     17.35 o 
 -10   2   1     3366.79     3415.91     46.48 o 
  -9   2   1    10387.04    10407.52     95.42 o 
  -8   2   1      538.80      546.72     15.26 o 
  -7   2   1       40.32       63.74     11.14 o 
  -6   2   1       69.79       59.30      6.67 o 
  -5   2   1      815.45      766.27     14.43 o 
  -4   2   1     3502.08     3429.90     32.53 o 
  -3   2   1     5191.60     5823.30     47.26 o 
  -2   2   1      190.06      199.63      5.49 o 
  -1   2   1    42926.36    40087.33    344.21 o 
   0   2   1     4996.77     5210.35     43.99 o 
   1   2   1      422.94      427.34      6.92 o 
   2   2   1    11466.61    12143.85     89.65 o 
   3   2   1     4909.64     4890.11     41.34 o 
   4   2   1     1519.95     1738.09     20.82 o 
   5   2   1      314.04      330.43     10.27 o 
   6   2   1     7142.53     7116.31     78.76 o 
   7   2   1    14349.92    14442.11    109.01 o 
   8   2   1     2913.46     2915.47     35.44 o 
   9   2   1      187.51      199.14     18.39 o 
  10   2   1       30.67       15.61     14.22 o 
  11   2   1     3833.31     3914.55     98.90 o 
  12   2   1      485.91      612.35     51.78 o 
 -13   3   1     1136.62     1110.55     48.64 o 
 -12   3   1       72.43       62.41     19.05 o 
 -11   3   1     5321.42     5527.12     82.51 o 
 -10   3   1     2785.69     2795.83     38.78 o 
  -9   3   1     1342.38     1312.34     24.36 o 
  -8   3   1     4046.17     4020.93     42.98 o 
  -7   3   1    22890.22    23627.40    202.37 o 
  -6   3   1     1205.16     1217.21     24.63 o 
  -5   3   1     6433.59     6551.33     57.31 o 
  -4   3   1      249.28      386.00     11.22 o 
  -3   3   1     1759.38     1750.32     19.64 o 
  -2   3   1     4026.70     4526.46     38.38 o 
  -1   3   1    22472.80    22956.35    163.99 o 
   0   3   1     3120.01     3078.98     28.98 o 
   1   3   1    63265.05    61377.88    455.31 o 
   2   3   1       14.44       12.78      3.58 o 
   3   3   1     1445.41     1611.39     18.76 o 
   4   3   1    18885.83    18960.76    141.08 o 
   5   3   1       22.43       29.00      5.70 o 
   6   3   1     4250.73     4329.70     44.00 o 
   7   3   1     1223.95     1219.36     24.56 o 
   8   3   1        5.94       13.04      8.84 o 
   9   3   1     5859.24     5921.47     64.89 o 
  10   3   1     2215.16     2304.37     48.71 o 
  11   3   1        0.60       19.28     15.50 o 
  12   3   1     1331.15     1320.31     48.86 o 
 -13   4   1      170.16      225.96     29.13 o 
 -12   4   1      765.30      808.12     40.55 o 
 -11   4   1     1717.82     1731.96     37.72 o 
 -10   4   1       49.65       67.48     12.12 o 
  -9   4   1     1200.77     1176.15     23.88 o 
  -8   4   1      289.90      289.08     13.46 o 
  -7   4   1     9421.12     9538.61     83.63 o 
  -6   4   1     1222.34     1157.27     20.06 o 
  -5   4   1     4258.27     4211.78     41.49 o 
  -4   4   1     3268.58     3433.51     34.43 o 
  -3   4   1    49827.10    47471.86    358.61 o 
  -2   4   1       22.94       40.48      4.45 o 
  -1   4   1      343.03      370.58     13.04 o 
   0   4   1      844.83      822.96     11.55 o 
   1   4   1       30.73       56.45      4.79 o 
   2   4   1     8309.47     8496.48     67.03 o 
   3   4   1    11473.57    12284.77     94.67 o 
   4   4   1     2742.68     2772.19     29.70 o 
   5   4   1     8422.32     8585.53     72.62 o 
   6   4   1     1190.51     1115.31     19.96 o 
   7   4   1     6236.09     6129.88     59.73 o 
   8   4   1     1651.63     1628.10     31.33 o 
   9   4   1      159.16      171.21     13.07 o 
  10   4   1      553.62      551.55     26.13 o 
  11   4   1      940.50      931.24     34.87 o 
  12   4   1      902.50      993.91     67.75 o 
 -12   5   1      292.10      307.86     38.21 o 
 -11   5   1     2664.77     2668.36     56.08 o 
 -10   5   1      481.37      511.74     19.77 o 
  -9   5   1       16.60       17.77      9.76 o 
  -8   5   1     1877.91     1889.82     30.35 o 
  -7   5   1     1764.19     1699.01     54.29 o 
  -6   5   1     1567.71     1534.46     26.25 o 
  -5   5   1    23674.75    23466.87    176.19 o 
  -4   5   1       78.99      101.15      7.03 o 
  -3   5   1     2723.21     2873.20     38.42 o 
  -2   5   1      978.45     1011.80     16.55 o 
  -1   5   1     6456.81     6172.01     56.21 o 
   0   5   1    13175.45    13154.93     99.46 o 
   1   5   1      138.16      205.75      7.42 o 
   2   5   1     5630.26     6760.97     56.58 o 
   3   5   1      120.64       74.42      5.99 o 
   4   5   1     2746.22     2738.99     30.37 o 
   5   5   1     5237.97     5399.58     51.33 o 
   6   5   1     1204.39     1216.83     21.40 o 
   7   5   1     3660.88     3803.77     47.32 o 
   8   5   1      100.96      115.22     15.01 o 
   9   5   1      245.20      251.24     19.34 o 
  10   5   1       34.82       44.95     15.87 o 
  11   5   1       40.63       79.21     20.97 o 
  12   5   1      954.51      911.35     54.69 o 
 -12   6   1       90.44      118.03     30.61 o 
 -11   6   1      430.83      423.32     30.77 o 
 -10   6   1     4878.24     4936.61     74.85 o 
  -9   6   1     6748.42     6725.72     77.23 o 
  -8   6   1     2599.29     2656.64     37.24 o 
  -7   6   1      731.07      667.95     25.52 o 
  -6   6   1     3814.39     3805.97     42.36 o 
  -5   6   1      926.26      968.10     42.42 o 
  -4   6   1     2250.31     2167.02     30.12 o 
  -3   6   1     4666.66     4964.10     52.90 o 
  -2   6   1    10412.47    10545.86     84.26 o 
  -1   6   1    20603.40    20902.09    169.60 o 
   0   6   1      891.73      910.93     14.66 o 
   1   6   1       52.04       47.19      6.91 o 
   2   6   1    32005.03    32747.05    237.30 o 
   3   6   1     8540.22     8860.30     73.86 o 
   4   6   1       34.42       46.41      6.55 o 
   5   6   1      224.61      227.97     10.30 o 
   6   6   1      355.86      340.98     14.70 o 
   7   6   1     1340.36     1268.76     23.90 o 
   8   6   1      353.35      373.54     17.39 o 
   9   6   1      366.19      389.52     19.40 o 
  10   6   1      180.70      177.51     23.86 o 
  11   6   1     1639.73     1628.61     66.79 o 
 -12   7   1     1462.03     1584.19     69.26 o 
 -11   7   1     1376.07     1395.53     42.58 o 
 -10   7   1       30.28        8.16     17.94 o 
  -9   7   1       11.13        6.09     11.95 o 
  -8   7   1     3181.19     3187.98     46.65 o 
  -7   7   1      683.78      692.44     18.91 o 
  -6   7   1    15216.65    15335.48    125.16 o 
  -5   7   1        0.21        1.10      6.96 o 
  -4   7   1     1053.62      964.56     18.62 o 
  -3   7   1     4204.12     4175.07     42.32 o 
  -2   7   1    13811.31    14343.60    112.09 o 
  -1   7   1      251.11      224.07     10.00 o 
   0   7   1     5644.48     5720.40     51.24 o 
   1   7   1    12707.78    12940.98    101.93 o 
   2   7   1     5042.18     5341.00     49.41 o 
   3   7   1      236.94      240.87      9.65 o 
   4   7   1      115.76      135.13      8.83 o 
   5   7   1     3474.26     3610.33     45.66 o 
   6   7   1     1987.56     1873.45     37.27 o 
   7   7   1       46.75       40.57     12.14 o 
   8   7   1       12.07       16.12     12.78 o 
   9   7   1     9060.54     9249.64    116.94 o 
  10   7   1       23.94       43.92     24.70 o 
  11   7   1       30.10       26.85     37.55 o 
 -11   8   1       37.61       29.46     28.51 o 
 -10   8   1      184.52      178.74     23.53 o 
  -9   8   1      162.79      180.21     21.34 o 
  -8   8   1       47.16       39.59     13.49 o 
  -7   8   1      361.89      328.98     18.13 o 
  -6   8   1     3819.36     3733.52     55.06 o 
  -5   8   1      766.18      734.90     18.55 o 
  -4   8   1     9496.47     9509.65     82.71 o 
  -3   8   1       60.77       72.15      8.11 o 
  -2   8   1      458.60      394.40     20.49 o 
  -1   8   1     2989.81     3003.26     33.52 o 
   0   8   1     1663.69     1720.35     23.71 o 
   1   8   1     6307.39     6458.62     72.81 o 
   2   8   1     1190.24     1226.26     23.44 o 
   3   8   1      574.39      595.47     17.91 o 
   4   8   1     3673.35     3512.75     55.63 o 
   5   8   1     7032.33     7027.30     74.82 o 
   6   8   1       13.10       15.56     10.00 o 
   7   8   1     3179.65     3084.66     53.03 o 
   8   8   1     1289.24     1263.80     40.53 o 
   9   8   1      216.34      219.11     24.35 o 
  10   8   1     1164.78     1134.14     55.31 o 
 -11   9   1      971.16     1120.62     71.59 o 
 -10   9   1      104.23      151.70     23.84 o 
  -9   9   1        8.31       24.36     17.46 o 
  -8   9   1        1.67       26.56     14.40 o 
  -7   9   1      933.90      909.22     28.88 o 
  -6   9   1      285.42      254.70     19.13 o 
  -5   9   1     3859.24     3827.41     96.34 o 
  -4   9   1      742.40      672.35     22.32 o 
  -3   9   1       97.20       84.19     10.10 o 
  -2   9   1      815.39      876.17     48.66 o 
  -1   9   1     2723.96     2691.11     36.24 o 
   0   9   1       39.51       55.88      8.88 o 
   1   9   1      321.66      306.17     13.47 o 
   2   9   1     1536.72     1533.98     27.70 o 
   3   9   1    24270.88    24749.97    229.23 o 
   4   9   1      104.32      138.16     12.42 o 
   5   9   1      588.36      566.92     19.47 o 
   6   9   1      760.01      717.88     39.26 o 
   7   9   1     2702.56     2636.99     57.48 o 
   8   9   1      579.58      558.77     30.08 o 
   9   9   1       25.70       44.19     20.02 o 
  10   9   1      323.59      318.20     59.29 o 
 -10  10   1      244.91      267.18     29.20 o 
  -9  10   1       23.80       31.99     19.07 o 
  -8  10   1      115.70      117.46     17.80 o 
  -7  10   1      718.41      612.55     32.06 o 
  -6  10   1      674.51      654.56     24.69 o 
  -5  10   1      635.73      586.00     26.14 o 
  -4  10   1     4278.23     4338.57     70.67 o 
  -3  10   1       29.54       22.33     12.16 o 
  -2  10   1        3.04        1.13     10.77 o 
  -1  10   1      767.45      766.69     34.71 o 
   0  10   1     6217.90     6299.68     75.19 o 
   1  10   1       36.61       44.93     15.40 o 
   2  10   1      387.00      365.06     15.64 o 
   3  10   1      132.71      167.73     12.84 o 
   4  10   1      334.03      386.74     18.97 o 
   5  10   1     2044.76     2015.27     40.04 o 
   6  10   1     3971.89     3990.38     61.00 o 
   7  10   1     1008.22     1065.71     38.28 o 
   8  10   1     7314.44     7631.62    117.32 o 
   9  10   1       66.68       89.43     40.44 o 
  -9  11   1      154.82      158.60     29.86 o 
  -8  11   1       61.76       57.91     19.18 o 
  -7  11   1     2271.02     2345.03     59.13 o 
  -6  11   1      784.38      711.30     60.05 o 
  -5  11   1      346.86      321.89     23.17 o 
  -4  11   1     1255.45     1216.15     36.64 o 
  -3  11   1      992.52      903.05     31.24 o 
  -2  11   1     3193.76     3105.58     57.84 o 
  -1  11   1      551.99      539.92     24.30 o 
   0  11   1       10.21        2.06     11.64 o 
   1  11   1     5906.82     6139.80     76.63 o 
   2  11   1     2639.35     2554.90     69.36 o 
   3  11   1     1589.53     1510.71     39.01 o 
   4  11   1     1355.35     1498.50     39.59 o 
   5  11   1      143.18       92.58     16.25 o 
   6  11   1      912.15      968.77     36.40 o 
   7  11   1       53.32       47.90     19.14 o 
   8  11   1     1435.72     1599.91     54.34 o 
  -8  12   1       21.00       10.73     23.69 o 
  -7  12   1      107.49      136.31     21.34 o 
  -6  12   1       25.29       28.71     28.85 o 
  -5  12   1     1514.92     1585.42     44.44 o 
  -4  12   1     2178.25     2186.48     75.48 o 
  -3  12   1     1379.04     1358.67     48.45 o 
  -2  12   1       85.71       91.82     16.02 o 
  -1  12   1     2354.34     2256.55     50.22 o 
   0  12   1      212.79      220.84     23.48 o 
   1  12   1     1505.83     1462.58     49.29 o 
   2  12   1     6453.32     6371.46    338.96 o 
   3  12   1     1991.03     1941.38     46.65 o 
   4  12   1     2998.67     2936.53    116.38 o 
   5  12   1        0.11       14.83     15.91 o 
   6  12   1     2032.63     2266.26     66.73 o 
   7  12   1       50.50       14.40     23.22 o 
  -7  13   1      666.29      659.48     53.39 o 
  -6  13   1      847.43      887.12     37.39 o 
  -5  13   1     6378.11     6589.94    103.91 o 
  -4  13   1      616.56      621.36     45.20 o 
  -3  13   1      537.44      622.50     30.65 o 
  -2  13   1     1449.76     1579.66     54.10 o 
  -1  13   1     4154.51     4116.73     90.38 o 
   0  13   1      158.58      205.71     24.27 o 
   1  13   1        5.29       19.28     18.47 o 
   2  13   1      755.28      805.25     40.41 o 
   3  13   1      226.02      235.67     26.07 o 
   4  13   1      562.22      514.21     35.75 o 
   5  13   1     1545.04     1603.50     57.78 o 
   6  13   1      846.10      880.40     79.61 o 
  -5  14   1      161.84      166.72     29.09 o 
  -4  14   1       27.07       21.70     22.73 o 
  -3  14   1     2419.41     2367.02     70.65 o 
  -2  14   1     2330.01     2367.53    123.17 o 
  -1  14   1      124.76      134.12     26.19 o 
   0  14   1        1.51        7.23     19.01 o 
   1  14   1       86.40       56.63     23.99 o 
   2  14   1     4312.57     4274.51    151.48 o 
   3  14   1      724.33      709.78     47.46 o 
   4  14   1      129.95       79.64     24.41 o 
   5  14   1      332.74      313.75     48.25 o 
  -3  15   1      405.32      360.11     37.21 o 
  -2  15   1       34.37       27.75     25.13 o 
  -1  15   1        0.76       23.74     25.13 o 
   0  15   1     2044.76     2042.14     68.97 o 
   1  15   1      611.40      625.41     71.11 o 
   2  15   1        4.07       -9.81     23.35 o 
 -12   0   2      791.21      899.64     48.41 o 
 -10   0   2     5649.55     5749.27    162.51 o 
  -8   0   2     6438.21     6317.42     88.31 o 
  -6   0   2    21318.09    21570.17    230.58 o 
  -4   0   2       45.55       58.64      7.06 o 
  -2   0   2    13519.45    14301.19    192.36 o 
   0   0   2    37836.29    38521.96    473.49 o 
   2   0   2     3898.55     4245.35     41.96 o 
   4   0   2     3083.55     2763.49     41.32 o 
   6   0   2     2296.58     2045.24     39.49 o 
   8   0   2      617.85      604.94     58.63 o 
  10   0   2     4013.15     4001.35    276.20 o 
  12   0   2        5.04       27.92     26.92 o 
 -13   1   2      211.56      232.83     24.29 o 
 -12   1   2        0.74        7.94     15.30 o 
 -11   1   2     4109.09     4155.68     54.86 o 
 -10   1   2     2005.96     1912.76     35.92 o 
  -9   1   2      153.16      179.93     12.16 o 
  -8   1   2     8810.47     8790.85     80.14 o 
  -7   1   2        3.12        7.25      7.12 o 
  -6   1   2        7.46       25.55      6.70 o 
  -5   1   2        5.10       12.20      4.45 o 
  -4   1   2    10213.91    10390.75     91.03 o 
  -3   1   2    30926.77    31367.77    221.99 o 
  -2   1   2      611.44      596.34      9.95 o 
  -1   1   2      506.94      635.61     10.00 o 
   0   1   2      130.43      160.98      5.50 o 
   1   1   2     2949.49     3037.22     25.61 o 
   2   1   2        2.11        5.17      2.61 o 
   3   1   2     7398.97     7142.56     57.17 o 
   4   1   2      201.36      165.43      8.80 o 
   5   1   2      272.55      265.97      8.52 o 
   6   1   2     1113.05     1156.93     18.51 o 
   7   1   2     2537.25     2587.90     41.92 o 
   8   1   2     1810.40     1652.03     36.23 o 
   9   1   2       38.06       32.89     13.78 o 
  10   1   2     1057.03     1051.92     43.95 o 
  11   1   2     2916.05     3071.88     60.90 o 
  12   1   2      174.76      179.77     23.41 o 
 -13   2   2     3281.97     3233.14     65.89 o 
 -12   2   2     4885.36     5071.45     80.19 o 
 -11   2   2      236.64      256.03     18.94 o 
 -10   2   2        5.04        8.84      9.91 o 
  -9   2   2     1118.14     1122.70     25.98 o 
  -8   2   2      757.70      746.17     17.29 o 
  -7   2   2     2451.46     2476.17     29.45 o 
  -6   2   2      257.12      200.06      9.31 o 
  -5   2   2     2234.18     2669.79     29.21 o 
  -4   2   2    27477.39    27397.24    215.88 o 
  -3   2   2     6250.89     6630.52     64.26 o 
  -2   2   2     4906.29     5520.34     62.32 o 
  -1   2   2    16830.64    17112.44    124.10 o 
   0   2   2      469.66      505.33      7.32 o 
   1   2   2     7600.33     8032.57     66.15 o 
   2   2   2      111.27      163.37     11.11 o 
   3   2   2     3916.24     4153.64     36.73 o 
   4   2   2    21127.91    21164.00    156.38 o 
   5   2   2     2050.91     2161.21     25.90 o 
   6   2   2      337.94      384.02     14.82 o 
   7   2   2      408.63      409.76     17.30 o 
   8   2   2      126.27      114.18     15.52 o 
   9   2   2     2359.32     2405.09     47.00 o 
  10   2   2        6.62       15.34     14.83 o 
  11   2   2        0.98       25.87     16.57 o 
  12   2   2     1918.86     1990.83     53.13 o 
 -13   3   2      545.13      452.28     34.72 o 
 -12   3   2      293.88      291.68     21.25 o 
 -11   3   2      690.88      638.91     22.62 o 
 -10   3   2      109.54      110.29     11.74 o 
  -9   3   2     5412.17     5287.02     54.11 o 
  -8   3   2     1957.48     1942.59     27.90 o 
  -7   3   2       57.32       58.86      8.05 o 
  -6   3   2    25257.09    26204.67    194.95 o 
  -5   3   2     9763.48     9867.33     80.12 o 
  -4   3   2     2850.25     2800.91     30.69 o 
  -3   3   2       12.41       29.76      4.95 o 
  -2   3   2    10496.15    10879.76    101.31 o 
  -1   3   2      263.92      309.87      6.43 o 
   0   3   2    29120.95    30105.68    233.42 o 
   1   3   2     5356.00     5835.35     51.37 o 
   2   3   2    15987.42    16220.72    119.55 o 
   3   3   2      993.84      854.14     14.28 o 
   4   3   2     2785.13     2816.13     34.42 o 
   5   3   2    10122.29    10045.68     82.66 o 
   6   3   2    15384.65    15528.88    122.99 o 
   7   3   2       53.91       56.34      9.52 o 
   8   3   2      970.97      887.09     27.25 o 
   9   3   2      722.65      724.94     35.58 o 
  10   3   2      344.20      327.23     22.17 o 
  11   3   2       58.54       82.21     18.78 o 
  12   3   2      979.46     1031.00     57.29 o 
 -13   4   2       40.52       73.24     31.34 o 
 -12   4   2       49.44       62.63     18.63 o 
 -11   4   2       98.43      139.37     16.03 o 
 -10   4   2     7941.16     8039.94     75.82 o 
  -9   4   2      619.22      626.47     18.02 o 
  -8   4   2     4095.98     3979.68     50.93 o 
  -7   4   2     7834.34     7981.97     72.63 o 
  -6   4   2     1005.30      946.98     18.14 o 
  -5   4   2      630.53      686.46     14.50 o 
  -4   4   2     3482.26     3503.53     34.82 o 
  -3   4   2     1228.34     1298.32     18.96 o 
  -2   4   2    27828.69    27267.12    196.24 o 
  -1   4   2       13.86        6.71      3.05 o 
   0   4   2       49.98       43.29      4.97 o 
   1   4   2     2857.70     2638.22     25.34 o 
   2   4   2    28378.50    28417.89    224.23 o 
   3   4   2      257.87      304.54     12.96 o 
   4   4   2     6069.04     6142.34     65.79 o 
   5   4   2       40.86       48.58      6.92 o 
   6   4   2     3105.74     3103.69     41.89 o 
   7   4   2     4238.30     4219.57     52.30 o 
   8   4   2     7882.44     8010.31     98.00 o 
   9   4   2      762.51      745.18     28.13 o 
  10   4   2     8413.69     8512.56    110.92 o 
  11   4   2      257.38      277.19     24.23 o 
  12   4   2      298.83      314.00     28.72 o 
 -13   5   2       54.12       60.16     29.04 o 
 -12   5   2     1315.48     1276.56     36.71 o 
 -11   5   2      294.87      286.59     20.38 o 
 -10   5   2      361.54      346.20     17.63 o 
  -9   5   2      665.94      634.33     21.91 o 
  -8   5   2     2272.67     2263.96     33.50 o 
  -7   5   2      339.06      311.24     12.98 o 
  -6   5   2     2247.72     2244.55     32.95 o 
  -5   5   2     5379.82     5182.63     49.51 o 
  -4   5   2     4503.31     4553.51     45.82 o 
  -3   5   2     3742.47     3775.46     36.52 o 
  -2   5   2     4465.57     4660.25     45.36 o 
  -1   5   2     1624.71     1678.46     20.26 o 
   0   5   2    62505.62    60054.24    461.05 o 
   1   5   2     6212.69     6513.75     67.97 o 
   2   5   2     1500.96     1580.81     20.90 o 
   3   5   2     1440.86     1346.34     18.69 o 
   4   5   2     3819.73     3751.68     71.95 o 
   5   5   2     8656.72     8658.65     88.53 o 
   6   5   2     4220.76     4204.00     45.10 o 
   7   5   2      439.04      429.30     16.88 o 
   8   5   2     4130.15     4117.41     83.05 o 
   9   5   2      250.91      285.55     28.91 o 
  10   5   2     2346.06     2365.57     58.61 o 
  11   5   2      339.59      297.47     35.58 o 
 -12   6   2     1450.03     1427.70     48.11 o 
 -11   6   2      160.64      157.71     18.20 o 
 -10   6   2      351.00      331.29     17.90 o 
  -9   6   2      119.89      109.95     13.65 o 
  -8   6   2      947.28      944.81     25.03 o 
  -7   6   2     5265.13     5226.25     71.26 o 
  -6   6   2      213.57      209.67     10.72 o 
  -5   6   2     3154.00     3158.38     45.97 o 
  -4   6   2    13106.11    13252.52    166.01 o 
  -3   6   2    14134.78    14587.61    113.17 o 
  -2   6   2      363.75      282.21     10.01 o 
  -1   6   2       64.02       56.65      5.34 o 
   0   6   2      584.16      648.55     14.27 o 
   1   6   2      355.70      343.23     11.37 o 
   2   6   2     7454.85     7791.19     65.34 o 
   3   6   2    13725.69    13742.06    107.95 o 
   4   6   2    11154.75    11069.92     90.83 o 
   5   6   2     5924.74     6045.21     63.74 o 
   6   6   2      367.63      383.42     13.55 o 
   7   6   2     3024.42     2998.56     43.67 o 
   8   6   2      915.04      979.69     29.91 o 
   9   6   2      974.43      980.65     73.83 o 
  10   6   2      730.00      699.40     35.97 o 
  11   6   2      629.64      614.29     64.31 o 
 -12   7   2       11.17        1.01     18.31 o 
 -11   7   2      995.37      994.76     36.80 o 
 -10   7   2     1334.65     1394.46     34.45 o 
  -9   7   2       13.04       14.98     11.83 o 
  -8   7   2        9.80       40.48     16.78 o 
  -7   7   2     4167.74     4038.72     51.89 o 
  -6   7   2     5339.09     5310.41     60.31 o 
  -5   7   2     4653.67     4598.49     52.83 o 
  -4   7   2      394.96      380.06     12.14 o 
  -3   7   2     2721.19     2681.35     30.75 o 
  -2   7   2     5348.65     5265.58     48.50 o 
  -1   7   2     6365.75     6230.03     58.91 o 
   0   7   2     1564.73     1549.27     20.24 o 
   1   7   2    17345.33    17785.16    149.77 o 
   2   7   2     3117.56     3071.51     50.14 o 
   3   7   2      227.97      260.38     12.08 o 
   4   7   2      321.35      318.19     17.89 o 
   5   7   2     1842.41     1777.82     30.18 o 
   6   7   2     1757.99     1777.56     37.08 o 
   7   7   2     3781.55     3900.73     60.41 o 
   8   7   2       91.22      118.10     16.45 o 
   9   7   2      654.19      721.28     37.77 o 
  10   7   2      385.69      443.48     40.28 o 
 -12   8   2     1089.02     1155.21     53.42 o 
 -11   8   2      204.95      246.83     56.23 o 
 -10   8   2      900.74      908.80     45.02 o 
  -9   8   2      488.18      541.17     38.25 o 
  -8   8   2     1989.79     1894.25     36.06 o 
  -7   8   2      830.06      872.56     23.60 o 
  -6   8   2     2286.37     2169.33     54.25 o 
  -5   8   2        4.61       23.57      8.66 o 
  -4   8   2       48.08       58.62      9.54 o 
  -3   8   2     1865.71     1801.08     25.34 o 
  -2   8   2     1102.32     1102.11     21.85 o 
  -1   8   2     7481.26     7654.52     74.00 o 
   0   8   2      198.17      207.12     10.62 o 
   1   8   2     4691.51     4591.99     51.21 o 
   2   8   2       62.64       65.89      8.86 o 
   3   8   2       21.66       13.00      8.46 o 
   4   8   2     1121.33     1093.10     25.26 o 
   5   8   2      559.87      571.18     18.77 o 
   6   8   2      294.63      303.52     18.62 o 
   7   8   2     1330.62     1393.58     35.84 o 
   8   8   2       25.85       13.38     14.35 o 
   9   8   2     2569.47     2757.67     83.37 o 
  10   8   2       61.77       59.93     30.32 o 
 -11   9   2      961.22      927.33     50.11 o 
 -10   9   2      356.02      411.31     30.49 o 
  -9   9   2      780.03      768.28     29.80 o 
  -8   9   2     9656.23     9565.26    113.95 o 
  -7   9   2       29.49       18.96     12.74 o 
  -6   9   2     2132.39     2186.25     41.67 o 
  -5   9   2      929.49      909.21     26.05 o 
  -4   9   2     1285.83     1269.37     29.50 o 
  -3   9   2     1034.11     1036.17     48.39 o 
  -2   9   2      312.60      317.62     16.34 o 
  -1   9   2       17.28       44.21      8.58 o 
   0   9   2      615.22      612.97     17.16 o 
   1   9   2        5.30       11.20      7.86 o 
   2   9   2     2642.23     2586.57     37.48 o 
   3   9   2      105.04       93.58     10.99 o 
   4   9   2        9.47       35.00      9.56 o 
   5   9   2      137.57      155.29     13.36 o 
   6   9   2     2230.81     2220.40     45.04 o 
   7   9   2       85.68       92.46     18.45 o 
   8   9   2     3860.88     3868.81     75.39 o 
   9   9   2      409.97      467.00     39.95 o 
 -10  10   2      482.82      490.44     44.21 o 
  -9  10   2     2143.14     2103.18     54.85 o 
  -8  10   2      127.48      151.06     20.98 o 
  -7  10   2        8.67       12.13     14.42 o 
  -6  10   2      221.21      243.75     20.57 o 
  -5  10   2     5262.34     5296.41     83.90 o 
  -4  10   2      532.95      526.51     27.74 o 
  -3  10   2      140.11      164.38     16.11 o 
  -2  10   2       81.98       82.62     13.49 o 
  -1  10   2     5084.97     5121.13     77.60 o 
   0  10   2       36.59       45.53      9.08 o 
   1  10   2      264.82      250.23     13.80 o 
   2  10   2       99.01      133.10     14.30 o 
   3  10   2       79.49       70.92     20.60 o 
   4  10   2       17.14       15.95     11.66 o 
   5  10   2      107.94      144.35     14.06 o 
   6  10   2        2.65       -0.80     15.09 o 
   7  10   2      117.66      117.98     19.87 o 
   8  10   2        0.51      -17.83     17.83 o 
   9  10   2     1594.39     1471.13     64.63 o 
  -9  11   2     1280.65     1434.47     48.67 o 
  -8  11   2       64.19       87.65     19.87 o 
  -7  11   2       42.60       35.57     16.19 o 
  -6  11   2     2725.68     2610.36     56.80 o 
  -5  11   2     1277.89     1250.16     38.55 o 
  -4  11   2      314.49      272.52     20.99 o 
  -3  11   2     2577.62     2590.47     56.03 o 
  -2  11   2     1957.67     1867.25     44.10 o 
  -1  11   2      409.88      427.61     23.08 o 
   0  11   2      153.70      162.07     17.42 o 
   1  11   2      947.06      949.88     33.21 o 
   2  11   2     2169.63     2202.01     40.82 o 
   3  11   2     1858.84     1736.32     33.75 o 
   4  11   2      887.72      815.01     26.78 o 
   5  11   2      699.79      685.76     38.52 o 
   6  11   2     3868.93     4037.09     93.88 o 
   7  11   2        0.79        9.18     17.95 o 
   8  11   2       15.68       14.97     20.51 o 
  -8  12   2     2222.14     2114.96     70.50 o 
  -7  12   2     2633.50     2669.64     61.93 o 
  -6  12   2      112.53       97.50     31.54 o 
  -5  12   2       45.56       81.15     16.95 o 
  -4  12   2     5698.84     5707.18     91.04 o 
  -3  12   2       20.00       25.39     14.28 o 
  -2  12   2     2077.13     2005.59     48.26 o 
  -1  12   2      849.99      861.12     39.73 o 
   0  12   2        1.43        4.49     13.24 o 
   1  12   2     2295.96     2297.09     60.61 o 
   2  12   2     2433.31     2537.02     66.50 o 
   3  12   2      105.04       79.23     20.85 o 
   4  12   2     6754.29     6772.32    231.37 o 
   5  12   2       49.32       74.93     22.00 o 
   6  12   2      100.85       96.47     25.23 o 
   7  12   2     1874.68     1956.38     67.92 o 
  -7  13   2      901.53      910.03     39.25 o 
  -6  13   2      185.61      169.59     23.01 o 
  -5  13   2       33.10       32.20     17.03 o 
  -4  13   2     3483.86     3421.11     68.81 o 
  -3  13   2      123.02      107.29     27.57 o 
  -2  13   2       22.99       39.85     16.76 o 
  -1  13   2     2579.09     2648.32     70.37 o 
   0  13   2    10052.45    10201.12    167.72 o 
   1  13   2      642.92      728.09     65.72 o 
   2  13   2       76.78      100.84     27.04 o 
   3  13   2       10.60        2.97     19.31 o 
   4  13   2      115.70       70.93     23.79 o 
   5  13   2        0.89       29.57     35.96 o 
   6  13   2     1151.88     1080.47     75.86 o 
  -5  14   2      549.22      475.69     30.21 o 
  -4  14   2      214.58      212.54     23.97 o 
  -3  14   2     1545.92     1524.03     57.19 o 
  -2  14   2     2265.42     2255.38     68.61 o 
  -1  14   2       27.90       53.86     21.72 o 
   0  14   2        7.07       19.20     18.99 o 
   1  14   2       33.01       20.32     33.09 o 
   2  14   2     1488.99     1511.09    109.28 o 
   3  14   2     3275.92     3608.50     89.25 o 
   4  14   2       15.21       19.62     38.96 o 
  -3  15   2      330.23      366.32     37.55 o 
  -2  15   2      119.02       59.69     32.06 o 
  -1  15   2     2013.68     2191.41     71.69 o 
   0  15   2       25.35       32.25     25.29 o 
   1  15   2     2143.97     2243.22     83.65 o 
 -13   0   3     9587.17     9299.79    397.54 o 
 -11   0   3     1344.63     1406.75     71.31 o 
  -9   0   3      120.57      128.04     15.86 o 
  -7   0   3    13206.79    13831.82    159.27 o 
  -5   0   3    95754.48    90081.55   1863.29 o 
  -3   0   3      560.82      489.04     14.37 o 
  -1   0   3    20295.81    20655.45    210.61 o 
   1   0   3     8500.59     8727.70     94.01 o 
   3   0   3    27650.97    28680.20    640.58 o 
   5   0   3     6951.65     6843.55     85.84 o 
   7   0   3     7730.78     7701.72    129.83 o 
   9   0   3      402.94      401.37     32.16 o 
  11   0   3      975.90     1042.44     53.07 o 
 -14   1   3        3.07      -16.82     19.18 o 
 -13   1   3       66.24       96.75     22.68 o 
 -12   1   3     2897.95     2940.79     48.81 o 
 -11   1   3     1800.37     1732.61     33.34 o 
 -10   1   3     2588.80     2547.51     42.18 o 
  -9   1   3     9952.16    10071.97     91.96 o 
  -8   1   3     1671.42     1564.18     51.55 o 
  -7   1   3     3022.71     2996.50     53.56 o 
  -6   1   3     6701.05     6799.74     56.76 o 
  -5   1   3      857.07      671.79     20.56 o 
  -4   1   3     2599.42     2569.02     25.04 o 
  -3   1   3    79125.84    74761.62    710.70 o 
  -2   1   3     2757.80     2694.09     23.73 o 
  -1   1   3    12215.02    12661.28     86.38 o 
   0   1   3     1357.93     1442.06     13.82 o 
   1   1   3     1435.77     1456.42     19.25 o 
   2   1   3    33807.18    34079.46    359.50 o 
   3   1   3    16651.37    17550.46    129.91 o 
   4   1   3     1067.03     1325.41     17.50 o 
   5   1   3     1545.66     1348.15     18.24 o 
   6   1   3      451.66      421.62     14.96 o 
   7   1   3       30.43       40.92     11.45 o 
   8   1   3       68.60       83.24     13.35 o 
   9   1   3     1077.90     1058.78     59.73 o 
  10   1   3      697.05      715.39     29.86 o 
  11   1   3      159.59      199.62     21.94 o 
 -14   2   3      621.83      664.14     42.37 o 
 -13   2   3      166.29      163.05     23.07 o 
 -12   2   3      486.68      515.15     23.14 o 
 -11   2   3     5371.10     5378.01     64.40 o 
 -10   2   3     3007.58     3033.89     42.76 o 
  -9   2   3      107.80       90.81     10.56 o 
  -8   2   3     2953.44     2902.66     34.54 o 
  -7   2   3     9624.34     9614.36     77.38 o 
  -6   2   3     8585.84     8775.63     74.94 o 
  -5   2   3     2878.66     3235.46     49.21 o 
  -4   2   3       44.69       27.12      4.59 o 
  -3   2   3       36.88       46.89     10.44 o 
  -2   2   3     5407.54     5631.16     57.46 o 
  -1   2   3     2724.51     2775.97     25.45 o 
   0   2   3    15989.29    16785.06    128.48 o 
   1   2   3    28278.13    28636.82    204.12 o 
   2   2   3      991.65     1139.16     17.25 o 
   3   2   3      279.86      235.49      6.81 o 
   4   2   3     6991.61     7097.16     59.63 o 
   5   2   3      135.50      172.72      8.06 o 
   6   2   3      577.07      541.46     15.25 o 
   7   2   3     1178.89     1121.47     29.61 o 
   8   2   3        1.73        7.91     11.08 o 
   9   2   3     5982.63     5959.74     83.76 o 
  10   2   3      452.72      449.55     25.32 o 
  11   2   3      221.39      225.24     23.10 o 
 -13   3   3       19.88       40.38     19.40 o 
 -12   3   3     3482.69     3432.84     58.11 o 
 -11   3   3      196.40      247.43     20.42 o 
 -10   3   3      426.03      416.03     16.23 o 
  -9   3   3     2443.97     2347.76     32.53 o 
  -8   3   3      243.90      229.22     11.19 o 
  -7   3   3      876.18      786.05     16.83 o 
  -6   3   3     5847.31     5664.16     53.00 o 
  -5   3   3       37.27       54.14      6.12 o 
  -4   3   3    20615.38    20665.62    153.00 o 
  -3   3   3       53.17       63.86      6.44 o 
  -2   3   3     7858.52     8214.19    108.74 o 
  -1   3   3     8899.35     8901.59     74.09 o 
   0   3   3     7953.24     8469.46     65.65 o 
   1   3   3     1447.11     1429.08     16.25 o 
   2   3   3       10.72       16.80      4.09 o 
   3   3   3     1925.17     2077.69     23.00 o 
   4   3   3     9040.10     9181.60     74.93 o 
   5   3   3     3366.64     3470.36     39.34 o 
   6   3   3      283.20      295.26     13.15 o 
   7   3   3     5975.14     5926.31     80.71 o 
   8   3   3     3422.47     3372.83     55.99 o 
   9   3   3       91.07      100.46     16.73 o 
  10   3   3      570.11      549.40     27.96 o 
  11   3   3     1740.44     1838.06     48.31 o 
 -13   4   3     1819.71     1939.72     51.82 o 
 -12   4   3      295.92      313.60     25.18 o 
 -11   4   3     2079.47     2104.00     39.12 o 
 -10   4   3      299.69      322.92     16.64 o 
  -9   4   3       58.29       52.07      9.77 o 
  -8   4   3        0.95       12.19      7.60 o 
  -7   4   3      746.62      695.40     18.55 o 
  -6   4   3     9150.99     9282.90     79.03 o 
  -5   4   3     8958.01     9210.63     76.55 o 
  -4   4   3     2991.08     3218.87     35.16 o 
  -3   4   3     2775.82     3206.57     39.97 o 
  -2   4   3     1698.65     1685.69     23.89 o 
  -1   4   3      765.90      756.15     15.32 o 
   0   4   3      643.13      735.72     13.25 o 
   1   4   3       64.97       52.22      4.12 o 
   2   4   3     2835.73     2965.97     31.20 o 
   3   4   3    19081.26    18884.22    165.04 o 
   4   4   3     2015.33     1996.72     24.56 o 
   5   4   3     2880.59     2856.20     43.90 o 
   6   4   3     2496.41     2401.86     35.76 o 
   7   4   3      826.15      823.05     26.30 o 
   8   4   3      901.41      903.99     43.86 o 
   9   4   3     1504.89     1496.66     39.12 o 
  10   4   3      168.15      214.31     20.61 o 
  11   4   3     3073.27     3204.53     77.57 o 
 -13   5   3      640.31      736.73     34.91 o 
 -12   5   3      296.32      264.62     21.03 o 
 -11   5   3     3101.55     3105.46     48.29 o 
 -10   5   3      407.87      434.25     21.80 o 
  -9   5   3      707.56      737.78     23.30 o 
  -8   5   3       14.90       19.37      9.57 o 
  -7   5   3     3840.54     3894.24     44.15 o 
  -6   5   3     1388.44     1290.14     25.15 o 
  -5   5   3       33.24       44.55      6.61 o 
  -4   5   3     7300.40     7736.25     90.52 o 
  -3   5   3     1577.34     1496.47     22.50 o 
  -2   5   3       74.20       55.02      9.75 o 
  -1   5   3      276.05      271.32      8.46 o 
   0   5   3     2806.66     2928.18     32.76 o 
   1   5   3     8435.41     8428.82     76.14 o 
   2   5   3      533.39      628.45     12.41 o 
   3   5   3     3204.23     3328.34     34.02 o 
   4   5   3     1891.12     2000.86     27.02 o 
   5   5   3    18722.19    18554.83    159.92 o 
   6   5   3     2845.89     2750.62     55.23 o 
   7   5   3     3253.90     3269.26     66.73 o 
   8   5   3     4496.71     4492.90     68.74 o 
   9   5   3      362.36      370.72     27.58 o 
  10   5   3      867.45      963.00     44.66 o 
  11   5   3      478.89      478.92     36.63 o 
 -13   6   3      174.95      200.42     22.20 o 
 -12   6   3      577.29      563.10     27.16 o 
 -11   6   3      984.95      979.58     29.77 o 
 -10   6   3       14.32       20.30     12.06 o 
  -9   6   3      518.90      487.13     20.14 o 
  -8   6   3      755.33      760.18     24.91 o 
  -7   6   3     6625.44     6530.36     71.60 o 
  -6   6   3     3902.53     3875.89     67.56 o 
  -5   6   3       13.54        8.79      6.43 o 
  -4   6   3     4016.38     4158.39     41.19 o 
  -3   6   3     4357.86     4187.01     39.62 o 
  -2   6   3    19047.47    19523.27    145.78 o 
  -1   6   3        6.01       13.54      5.28 o 
   0   6   3       17.02        5.79      5.16 o 
   1   6   3    16476.16    17586.20    147.19 o 
   2   6   3      244.93      174.78      7.35 o 
   3   6   3      423.02      437.73     15.95 o 
   4   6   3      672.95      606.01     16.98 o 
   5   6   3       11.51       14.24     10.05 o 
   6   6   3     2137.04     2119.99     40.07 o 
   7   6   3      312.03      334.07     25.39 o 
   8   6   3      867.03      890.53     40.30 o 
   9   6   3     1925.60     1911.77     54.05 o 
  10   6   3     2272.09     2375.03     78.74 o 
 -12   7   3     1476.94     1644.65     42.60 o 
 -11   7   3      228.20      224.28     18.35 o 
 -10   7   3      400.97      380.36     21.14 o 
  -9   7   3     7007.52     7004.49     81.47 o 
  -8   7   3     1682.96     1610.60     32.23 o 
  -7   7   3       51.36       20.41      9.72 o 
  -6   7   3       18.18       17.58      8.98 o 
  -5   7   3     2376.66     2371.59     34.99 o 
  -4   7   3       15.23       27.61      7.65 o 
  -3   7   3       64.75       56.09      6.19 o 
  -2   7   3      270.33      241.76      8.61 o 
  -1   7   3    13827.52    13586.45    117.63 o 
   0   7   3      164.14      167.67     14.14 o 
   1   7   3     5446.38     5621.22     58.10 o 
   2   7   3     6213.45     6198.75     66.82 o 
   3   7   3     4061.06     3968.13     46.84 o 
   4   7   3       31.44       24.91      8.58 o 
   5   7   3       19.38       40.90     13.10 o 
   6   7   3     3228.94     3267.23     53.14 o 
   7   7   3      680.37      679.28     25.85 o 
   8   7   3      787.25      783.53     44.06 o 
   9   7   3     1341.35     1358.02     62.04 o 
  10   7   3        2.90       18.84     21.71 o 
 -12   8   3       39.97       20.03     19.98 o 
 -11   8   3     1587.26     1537.40     65.28 o 
 -10   8   3     2549.43     2667.24     54.84 o 
  -9   8   3      219.88      197.18     16.63 o 
  -8   8   3     1849.96     1791.14     35.42 o 
  -7   8   3     2796.59     2823.27     56.91 o 
  -6   8   3      776.38      749.82     22.03 o 
  -5   8   3    11313.79    11260.37    123.78 o 
  -4   8   3      482.47      461.91     16.07 o 
  -3   8   3      955.70      967.48     24.79 o 
  -2   8   3     3757.48     3744.20     43.22 o 
  -1   8   3    13434.69    13359.12    117.80 o 
   0   8   3     1409.56     1300.49     25.54 o 
   1   8   3     3370.50     3250.24     42.55 o 
   2   8   3      968.26      895.92     20.67 o 
   3   8   3        1.33       11.45      8.27 o 
   4   8   3     5950.00     6049.39     66.57 o 
   5   8   3     3636.56     3635.30     91.68 o 
   6   8   3     1097.80     1038.37     30.83 o 
   7   8   3     3020.28     2896.78     57.85 o 
   8   8   3       55.95       70.14     18.30 o 
   9   8   3       18.78       66.54     20.71 o 
 -11   9   3     1882.83     1905.03     58.72 o 
 -10   9   3     2012.49     2032.44     48.73 o 
  -9   9   3      230.07      210.66     20.00 o 
  -8   9   3     1582.28     1515.91     41.64 o 
  -7   9   3     5748.33     5627.48     94.91 o 
  -6   9   3      359.49      387.06     25.83 o 
  -5   9   3     2358.54     2360.15     42.63 o 
  -4   9   3     3504.14     3494.37     52.62 o 
  -3   9   3    19067.84    18817.22    184.08 o 
  -2   9   3     4499.95     4432.89     60.32 o 
  -1   9   3      914.79      949.87     26.05 o 
   0   9   3     1318.40     1336.32     29.34 o 
   1   9   3      265.17      254.71     12.94 o 
   2   9   3     1112.49     1064.49     23.74 o 
   3   9   3     6661.91     6753.74     72.87 o 
   4   9   3      781.71      755.16     24.13 o 
   5   9   3     5512.56     5543.90     76.40 o 
   6   9   3      232.18      229.50     18.87 o 
   7   9   3     3139.16     3183.19     58.31 o 
   8   9   3       20.86       11.03     22.89 o 
   9   9   3       21.84       11.58     23.62 o 
 -10  10   3     1894.76     1919.99     55.95 o 
  -9  10   3       10.33       19.02     17.72 o 
  -8  10   3     8264.63     8058.40    118.45 o 
  -7  10   3     1457.70     1437.50     42.02 o 
  -6  10   3     3841.55     3870.25     69.94 o 
  -5  10   3     5705.09     5254.09     82.59 o 
  -4  10   3      337.85      323.40     20.36 o 
  -3  10   3       37.12       32.50     11.69 o 
  -2  10   3      640.48      586.54     21.95 o 
  -1  10   3     2777.47     2719.53     45.97 o 
   0  10   3    10062.30    10134.35    112.80 o 
   1  10   3      963.07      941.53     27.78 o 
   2  10   3     1817.73     1769.35     31.92 o 
   3  10   3      286.91      337.55     16.31 o 
   4  10   3     2799.22     2818.13     43.37 o 
   5  10   3       84.34       83.95     15.46 o 
   6  10   3      317.76      296.99     24.24 o 
   7  10   3     1001.23     1058.20     39.70 o 
   8  10   3     1258.23     1383.64     67.55 o 
 -10  11   3      848.79     1013.13     54.24 o 
  -9  11   3     3209.70     3262.27     71.76 o 
  -8  11   3     1414.36     1468.15     46.24 o 
  -7  11   3      419.44      405.65     26.47 o 
  -6  11   3      137.12      109.79     18.12 o 
  -5  11   3       34.06       57.40     15.87 o 
  -4  11   3     3236.70     3230.67     62.55 o 
  -3  11   3      632.32      584.51     27.27 o 
  -2  11   3     3500.94     3470.66     77.44 o 
  -1  11   3     5477.98     5537.53     86.10 o 
   0  11   3      346.45      294.10     22.44 o 
   1  11   3       34.08       38.01     13.10 o 
   2  11   3     6701.93     6696.61     86.72 o 
   3  11   3      506.62      508.22     23.78 o 
   4  11   3      452.66      504.65     24.09 o 
   5  11   3      493.94      502.73     30.07 o 
   6  11   3       32.54        3.43     17.89 o 
   7  11   3      480.64      512.87     32.07 o 
  -9  12   3        6.88       34.07     21.09 o 
  -8  12   3       14.48        3.68     19.13 o 
  -7  12   3      487.94      426.76     29.11 o 
  -6  12   3     1663.17     1688.27     48.51 o 
  -5  12   3     1280.49     1322.76     42.12 o 
  -4  12   3      731.90      745.65     32.03 o 
  -3  12   3     1669.93     1481.29     67.59 o 
  -2  12   3     6025.95     5864.12     92.70 o 
  -1  12   3      849.43      866.34     45.63 o 
   0  12   3       21.48       36.27     14.51 o 
   1  12   3      212.59      221.55     21.17 o 
   2  12   3     1181.53     1248.27     40.46 o 
   3  12   3      259.64      282.69     27.42 o 
   4  12   3        2.43       36.80     33.33 o 
   5  12   3      724.98      838.92     63.37 o 
   6  12   3     1944.29     2022.16     71.90 o 
  -7  13   3      617.63      554.03     33.38 o 
  -6  13   3      621.93      533.59     31.63 o 
  -5  13   3      645.77      551.31     39.20 o 
  -4  13   3     1042.91     1014.14     37.80 o 
  -3  13   3       31.53       27.38     15.70 o 
  -2  13   3      340.25      363.83     25.39 o 
  -1  13   3     2529.22     2437.60     56.12 o 
   0  13   3      273.72      293.97     27.16 o 
   1  13   3     2167.67     2318.04     65.79 o 
   2  13   3      414.72      463.12     33.80 o 
   3  13   3     1333.90     1471.08    118.52 o 
   4  13   3     1215.59     1155.58     76.79 o 
  -6  14   3      100.46      100.73     24.24 o 
  -5  14   3       24.66        0.83     17.86 o 
  -4  14   3      241.24      190.52     23.26 o 
  -3  14   3        0.40        9.43     17.13 o 
  -2  14   3     2151.75     2090.51     65.82 o 
  -1  14   3      172.59      152.18     26.47 o 
   0  14   3        6.26        9.63     21.45 o 
   1  14   3      304.06      251.78     30.39 o 
   2  14   3      537.36      585.95     38.23 o 
   3  14   3     1334.03     1347.10     81.21 o 
  -2  15   3      122.02      105.88     28.39 o 
  -1  15   3      664.24      553.63     57.97 o 
   0  15   3     1323.37     1467.04     61.87 o 
 -14   0   4      786.15      820.42     52.91 o 
 -12   0   4     2851.56     2721.17    121.92 o 
 -10   0   4      168.83      224.78     19.62 o 
  -8   0   4     4731.93     4638.15     71.03 o 
  -6   0   4      170.70      190.18     16.21 o 
  -4   0   4     6517.82     6318.00     77.31 o 
  -2   0   4     1966.40     2253.17     34.02 o 
   0   0   4    88416.55    85208.16    839.42 o 
   2   0   4      633.68      541.60     41.31 o 
   4   0   4     4115.43     4170.06     55.48 o 
   6   0   4     6461.99     6083.79    107.43 o 
   8   0   4     7692.89     7916.54    140.49 o 
  10   0   4     1416.84     1475.28     59.84 o 
 -14   1   4        3.93       -3.42     22.11 o 
 -13   1   4      498.72      533.15     36.77 o 
 -12   1   4      263.12      216.26     16.33 o 
 -11   1   4      572.32      547.23     20.17 o 
 -10   1   4     2373.23     2221.14     37.65 o 
  -9   1   4      349.78      340.40     14.56 o 
  -8   1   4     1401.98     1427.33     36.90 o 
  -7   1   4    10932.95    10768.56     91.69 o 
  -6   1   4       58.83       37.87      6.38 o 
  -5   1   4    14011.41    14824.15    106.89 o 
  -4   1   4     1979.45     1815.95     20.77 o 
  -3   1   4      825.27      826.63     14.33 o 
  -2   1   4    25595.86    26450.10    176.42 o 
  -1   1   4        6.08       13.55      4.18 o 
   0   1   4      974.90     1040.64     20.05 o 
   1   1   4    27784.45    29835.07    262.84 o 
   2   1   4    17158.90    17458.39    158.35 o 
   3   1   4     8775.59     8814.91     79.11 o 
   4   1   4    14382.98    14337.95    141.56 o 
   5   1   4     3988.10     4015.56     54.57 o 
   6   1   4      861.24      785.47     37.48 o 
   7   1   4     5114.31     4935.24     68.96 o 
   8   1   4     2270.21     2303.99     46.17 o 
   9   1   4      104.27      118.09     17.17 o 
  10   1   4     6011.24     5935.87     88.90 o 
  11   1   4      109.35      146.35     21.44 o 
 -14   2   4     3536.48     3430.72     97.48 o 
 -13   2   4        6.90       17.61     15.21 o 
 -12   2   4      581.62      548.27     27.01 o 
 -11   2   4        6.63       16.76     10.51 o 
 -10   2   4     1724.43     1681.92     31.19 o 
  -9   2   4     2359.70     2380.44     35.07 o 
  -8   2   4      685.48      614.30     18.20 o 
  -7   2   4      408.87      472.49     13.19 o 
  -6   2   4    33960.05    34834.97    236.00 o 
  -5   2   4    26698.52    27744.79    188.92 o 
  -4   2   4      678.16      592.73     11.26 o 
  -3   2   4     2112.27     2334.74     25.96 o 
  -2   2   4    21524.63    21657.00    158.03 o 
  -1   2   4     6302.58     6429.00     66.42 o 
   0   2   4      127.93      150.26      8.29 o 
   1   2   4    17132.85    18058.81    132.78 o 
   2   2   4    12628.62    12687.50    119.25 o 
   3   2   4     1077.06     1017.65     17.71 o 
   4   2   4      984.55      931.34     18.40 o 
   5   2   4     2404.89     2251.31     41.03 o 
   6   2   4    11213.51    11088.39    120.46 o 
   7   2   4     2549.95     2490.78     80.96 o 
   8   2   4       87.74      105.97     15.12 o 
   9   2   4        2.25        0.82     13.86 o 
  10   2   4      395.13      366.44     24.70 o 
  11   2   4       47.91       73.39     19.46 o 
 -14   3   4     1158.42     1180.28     43.05 o 
 -13   3   4     3323.23     3292.57     66.61 o 
 -12   3   4     4979.50     5013.00     72.44 o 
 -11   3   4       25.40        2.00     12.74 o 
 -10   3   4      769.94      771.65     20.44 o 
  -9   3   4     2156.01     2127.52     31.09 o 
  -8   3   4       48.60       41.98      8.06 o 
  -7   3   4     1830.41     1875.40     25.45 o 
  -6   3   4    16827.71    17632.56    126.95 o 
  -5   3   4     1041.61      907.66     16.96 o 
  -4   3   4    16112.40    16337.63    128.87 o 
  -3   3   4     5030.69     5174.75     64.04 o 
  -2   3   4      660.80      611.02     10.58 o 
  -1   3   4    19599.79    19502.64    143.29 o 
   0   3   4       28.27       47.37      5.15 o 
   1   3   4     7176.09     7040.01     57.33 o 
   2   3   4      370.24      376.20      8.67 o 
   3   3   4     2900.66     2842.45     32.62 o 
   4   3   4     5845.47     5999.74     66.78 o 
   5   3   4      497.56      480.57     15.21 o 
   6   3   4      548.33      535.36     26.38 o 
   7   3   4      996.39      987.09     41.34 o 
   8   3   4        1.08       21.22     12.93 o 
   9   3   4     3913.04     3917.46     66.25 o 
  10   3   4        3.32       -1.22     14.93 o 
  11   3   4      210.19      224.72     25.26 o 
 -13   4   4       31.78       47.12     19.46 o 
 -12   4   4      680.13      686.62     36.61 o 
 -11   4   4      852.38      867.05     33.55 o 
 -10   4   4     4884.29     4769.96     59.01 o 
  -9   4   4     1487.53     1479.44     28.99 o 
  -8   4   4    11944.80    11827.78     95.02 o 
  -7   4   4     1260.90     1300.82     22.60 o 
  -6   4   4     6792.57     7011.08     63.15 o 
  -5   4   4       54.31       52.26      5.99 o 
  -4   4   4     1510.07     1381.43     24.80 o 
  -3   4   4     1605.98     1563.49     22.80 o 
  -2   4   4     4699.38     4781.60     47.43 o 
  -1   4   4      907.00      722.84     11.81 o 
   0   4   4     3551.15     3343.77     31.55 o 
   1   4   4     2353.19     2271.75     24.16 o 
   2   4   4    14200.85    14610.74    111.64 o 
   3   4   4     2745.10     2672.57     42.41 o 
   4   4   4        3.42       12.86      6.84 o 
   5   4   4       20.89       22.20      8.19 o 
   6   4   4     1745.78     1598.85     37.88 o 
   7   4   4     3762.41     3756.99     78.63 o 
   8   4   4     2919.02     2799.74     69.57 o 
   9   4   4      423.26      453.49     25.06 o 
  10   4   4       28.04       19.49     25.20 o 
 -13   5   4     1728.62     1789.70     50.63 o 
 -12   5   4      697.10      731.96     28.56 o 
 -11   5   4       13.94        8.77     12.48 o 
 -10   5   4     3985.61     4076.68     57.51 o 
  -9   5   4      861.87      832.19     24.88 o 
  -8   5   4     4051.74     4084.36     53.86 o 
  -7   5   4       17.12       18.88      9.74 o 
  -6   5   4     8074.35     8152.31     72.08 o 
  -5   5   4     3138.02     2997.35     38.44 o 
  -4   5   4       67.51       81.42      7.56 o 
  -3   5   4       26.95       39.65      8.37 o 
  -2   5   4       56.16       51.70      4.20 o 
  -1   5   4    10342.43    10657.86     92.91 o 
   0   5   4     9422.80     9684.10     86.04 o 
   1   5   4      686.44      613.33     14.04 o 
   2   5   4     5765.33     5860.06     51.68 o 
   3   5   4       28.22       12.61      6.82 o 
   4   5   4     5727.89     5831.40     61.49 o 
   5   5   4      413.73      414.34     15.19 o 
   6   5   4        6.95       -4.59      9.38 o 
   7   5   4      161.20      179.07     19.49 o 
   8   5   4        3.79       11.97     16.18 o 
   9   5   4     1283.35     1240.32     44.97 o 
  10   5   4      689.88      672.60     38.29 o 
 -13   6   4        4.40       14.16     17.43 o 
 -12   6   4        4.14       -5.47     14.60 o 
 -11   6   4     5171.84     5127.59     66.02 o 
 -10   6   4      387.75      442.16     25.23 o 
  -9   6   4     1141.68     1097.97     28.96 o 
  -8   6   4     2267.45     2254.66     38.59 o 
  -7   6   4     1266.10     1241.95     27.47 o 
  -6   6   4     3698.77     3723.44     70.38 o 
  -5   6   4      768.90      780.01     19.46 o 
  -4   6   4     4863.19     4925.32     53.74 o 
  -3   6   4    31363.31    31247.55    252.18 o 
  -2   6   4     5380.87     5322.56     46.94 o 
  -1   6   4     5539.82     5776.93     57.10 o 
   0   6   4      232.83      216.56     11.40 o 
   1   6   4     2222.35     2149.34     29.13 o 
   2   6   4     2807.93     2714.57     34.61 o 
   3   6   4     3918.75     3994.99     53.95 o 
   4   6   4      912.34      822.00     23.85 o 
   5   6   4      103.10      147.28     36.17 o 
   6   6   4     6264.31     6239.65     96.15 o 
   7   6   4      960.63      937.11     36.06 o 
   8   6   4      267.55      253.44     24.30 o 
   9   6   4      343.68      304.88     27.18 o 
  10   6   4       71.55       77.27     24.15 o 
 -12   7   4     1512.73     1580.70     38.42 o 
 -11   7   4     3150.37     3332.10     52.24 o 
 -10   7   4       12.22       13.83     13.53 o 
  -9   7   4       33.22       47.69     12.64 o 
  -8   7   4     2976.83     2892.92     45.29 o 
  -7   7   4    10276.58    10627.71    105.53 o 
  -6   7   4       42.70       40.91      9.95 o 
  -5   7   4      226.56      216.21     12.91 o 
  -4   7   4    27689.61    27751.63    229.19 o 
  -3   7   4       10.49       15.55      8.75 o 
  -2   7   4      472.44      502.75     12.99 o 
  -1   7   4       52.51       52.89      6.92 o 
   0   7   4      488.44      465.93     13.87 o 
   1   7   4     3271.65     3237.62     39.58 o 
   2   7   4     1676.37     1646.51     26.78 o 
   3   7   4      448.83      433.92     15.11 o 
   4   7   4    10778.84    10784.78    117.57 o 
   5   7   4      553.76      520.13     21.28 o 
   6   7   4        5.69       18.13     12.41 o 
   7   7   4     2521.72     2485.80     58.73 o 
   8   7   4     1095.01     1055.72     41.23 o 
   9   7   4       71.62       69.56     21.86 o 
 -12   8   4      103.26       82.29     21.34 o 
 -11   8   4      130.23      108.16     16.78 o 
 -10   8   4      112.99      113.46     16.40 o 
  -9   8   4     4975.24     5090.84     67.18 o 
  -8   8   4      928.93      919.30     36.69 o 
  -7   8   4      362.28      396.54     17.76 o 
  -6   8   4     2810.72     2655.08     40.43 o 
  -5   8   4      881.75      890.14     26.16 o 
  -4   8   4     4883.11     4560.06     61.59 o 
  -3   8   4      869.54      882.29     26.80 o 
  -2   8   4      166.83      191.56     13.57 o 
  -1   8   4     5595.56     5537.04     82.44 o 
   0   8   4    18246.15    18608.20    159.13 o 
   1   8   4       60.88       72.34      8.98 o 
   2   8   4     3605.17     3662.10     45.80 o 
   3   8   4     2506.79     2467.82     36.56 o 
   4   8   4     1411.89     1250.55     31.18 o 
   5   8   4     2496.30     2405.71     45.45 o 
   6   8   4     3544.30     3573.55     58.96 o 
   7   8   4      494.52      504.81     40.40 o 
   8   8   4     1167.27     1337.99    120.77 o 
   9   8   4      916.33      948.85     42.72 o 
 -11   9   4       17.80      -13.46     17.10 o 
 -10   9   4     5623.94     5454.58     95.78 o 
  -9   9   4      151.76      132.95     20.63 o 
  -8   9   4      150.57      142.92     16.60 o 
  -7   9   4        9.28        9.00     12.24 o 
  -6   9   4       81.32       80.87     13.05 o 
  -5   9   4      439.85      432.30     20.43 o 
  -4   9   4       12.84       29.36     11.47 o 
  -3   9   4       63.43       82.82     15.00 o 
  -2   9   4    12790.57    12866.16    137.63 o 
  -1   9   4      104.18      117.10     13.31 o 
   0   9   4        0.93       -9.21      9.21 o 
   1   9   4      238.37      217.05     12.59 o 
   2   9   4     9414.36     9768.20     95.74 o 
   3   9   4     3266.52     3167.00     44.16 o 
   4   9   4      239.53      232.39     17.50 o 
   5   9   4     1354.27     1388.61     35.80 o 
   6   9   4     2554.88     2621.93     51.20 o 
   7   9   4      209.15      208.98     24.48 o 
   8   9   4     3245.21     3288.30     75.90 o 
 -11  10   4      603.87      659.37     38.83 o 
 -10  10   4       84.51       84.99     22.26 o 
  -9  10   4     2406.70     2315.56     58.34 o 
  -8  10   4       13.42       -1.71     16.01 o 
  -7  10   4     1630.88     1589.39     44.80 o 
  -6  10   4     1186.01     1072.45     50.13 o 
  -5  10   4     4447.16     4274.17     63.78 o 
  -4  10   4      898.62      880.93     27.09 o 
  -3  10   4     1791.57     1744.45     37.05 o 
  -2  10   4      434.67      445.62     24.00 o 
  -1  10   4     1353.19     1283.71     32.16 o 
   0  10   4     4524.05     4495.12     64.79 o 
   1  10   4     3426.30     3442.21     54.73 o 
   2  10   4      617.81      592.13     34.22 o 
   3  10   4     3906.70     3941.84     60.91 o 
   4  10   4      644.85      618.95     25.48 o 
   5  10   4     6338.02     6525.13     88.98 o 
   6  10   4      879.87      850.00     31.36 o 
   7  10   4      994.39     1061.19     67.22 o 
   8  10   4      190.96      228.10     34.62 o 
 -10  11   4      509.86      517.12     46.88 o 
  -9  11   4      140.48      150.73     23.38 o 
  -8  11   4      260.29      225.61     23.15 o 
  -7  11   4     1522.19     1459.37     44.90 o 
  -6  11   4       80.10       72.80     17.41 o 
  -5  11   4      912.01      864.52     33.83 o 
  -4  11   4     3835.50     3732.43     68.73 o 
  -3  11   4     3908.96     3934.03     70.24 o 
  -2  11   4     4234.83     4344.77     74.64 o 
  -1  11   4     3912.66     3788.36     97.48 o 
   0  11   4       63.02      135.54     57.01 o 
   1  11   4        4.79        6.19     12.08 o 
   2  11   4        9.31       11.64     13.62 o 
   3  11   4     4571.91     4719.75     86.01 o 
   4  11   4     3445.33     3501.88     72.81 o 
   5  11   4     3283.65     3324.04     69.01 o 
   6  11   4      615.55      594.28     32.18 o 
   7  11   4      241.46      212.54     32.17 o 
  -9  12   4     1308.64     1330.43     48.92 o 
  -8  12   4     1089.01     1151.46     60.12 o 
  -7  12   4      351.02      380.32     27.84 o 
  -6  12   4       13.57       15.31     16.76 o 
  -5  12   4       32.52       48.34     17.39 o 
  -4  12   4     2799.70     2820.29     60.65 o 
  -3  12   4     3306.72     3272.54     80.16 o 
  -2  12   4      738.69      714.95     31.29 o 
  -1  12   4     5595.17     5901.75     94.24 o 
   0  12   4     1217.49     1247.99     39.76 o 
   1  12   4     2271.16     2312.05     53.90 o 
   2  12   4      273.31      286.35     35.53 o 
   3  12   4      823.94      793.94     37.06 o 
   4  12   4      207.52      168.84     31.30 o 
   5  12   4       11.31       41.98     26.42 o 
   6  12   4       44.00       -0.50     27.17 o 
  -7  13   4     1276.69     1257.32     63.82 o 
  -6  13   4      606.06      592.00     33.76 o 
  -5  13   4      205.00      208.71     24.37 o 
  -4  13   4      285.49      331.74     27.96 o 
  -3  13   4       88.29       89.51     18.41 o 
  -2  13   4      270.30      246.70     24.07 o 
  -1  13   4      234.39      244.44     23.14 o 
   0  13   4     1323.03     1367.98    108.04 o 
   1  13   4      624.66      709.81     33.60 o 
   2  13   4        8.37       28.54     34.92 o 
   3  13   4       59.73       47.97     39.52 o 
   4  13   4     2699.95     2795.96    114.35 o 
  -5  14   4      172.90      210.66     25.69 o 
  -4  14   4      361.19      394.86     28.69 o 
  -3  14   4     2806.37     2791.85     64.86 o 
  -2  14   4      177.37      151.79     22.49 o 
  -1  14   4      478.46      461.09     84.12 o 
   0  14   4      176.70      203.66     28.62 o 
   1  14   4      729.23      657.63     39.40 o 
   2  14   4     1118.27     1193.41     80.93 o 
 -13   0   5     2742.28     2970.75     78.82 o 
 -11   0   5     1455.12     1504.43     44.17 o 
  -9   0   5      254.86      289.46     61.63 o 
  -7   0   5     1483.07     1571.98     60.40 o 
  -5   0   5     3771.61     3651.54     53.74 o 
  -3   0   5      701.51      592.38     17.48 o 
  -1   0   5    12626.71    13660.10    168.40 o 
   1   0   5    26042.83    26733.27    273.59 o 
   3   0   5        4.78        8.74     10.68 o 
   5   0   5    12443.87    12057.68    180.17 o 
   7   0   5      348.27      320.64     36.24 o 
   9   0   5     1150.39     1114.00     51.43 o 
 -14   1   5      145.82      108.93     20.52 o 
 -13   1   5     1629.64     1680.98     78.09 o 
 -12   1   5      561.92      553.96     22.01 o 
 -11   1   5      167.69      160.36     22.15 o 
 -10   1   5       30.25       38.35     10.09 o 
  -9   1   5     3522.20     3439.73     43.61 o 
  -8   1   5     1558.42     1505.91     25.85 o 
  -7   1   5      465.61      415.64     16.41 o 
  -6   1   5     6248.04     5895.25     89.18 o 
  -5   1   5     4205.86     4415.55     43.54 o 
  -4   1   5     1363.89     1314.23     19.15 o 
  -3   1   5      432.21      491.17     12.39 o 
  -2   1   5     7939.55     7743.01     64.20 o 
  -1   1   5       22.15       40.79      9.95 o 
   0   1   5     3255.47     3466.95     32.61 o 
   1   1   5      679.83      661.99     15.34 o 
   2   1   5     1041.39     1016.59     16.91 o 
   3   1   5     2909.67     2698.79     32.09 o 
   4   1   5       70.65       62.81      9.85 o 
   5   1   5      926.24      875.20     35.84 o 
   6   1   5     5871.90     5890.70     76.40 o 
   7   1   5      721.29      703.03     25.26 o 
   8   1   5     1789.66     1750.33     41.49 o 
   9   1   5     1105.08     1015.97     34.79 o 
  10   1   5     1053.52     1048.81     37.86 o 
 -14   2   5      129.62       97.73     22.86 o 
 -13   2   5       29.56       34.36     15.28 o 
 -12   2   5      105.68      118.53     16.08 o 
 -11   2   5      869.83      887.76     27.93 o 
 -10   2   5       69.61       57.97     10.47 o 
  -9   2   5     8894.55     8738.50     87.77 o 
  -8   2   5     3493.17     3454.68     41.76 o 
  -7   2   5     3759.55     3813.36     41.00 o 
  -6   2   5     5263.70     5195.72     47.03 o 
  -5   2   5       65.52       49.01      5.69 o 
  -4   2   5     8667.73     8598.22     67.66 o 
  -3   2   5     1835.95     1894.14     21.12 o 
  -2   2   5      953.69      931.41     14.89 o 
  -1   2   5    22903.09    22830.75    164.16 o 
   0   2   5       42.15       73.41      8.92 o 
   1   2   5     2758.89     2659.04     34.86 o 
   2   2   5     3476.16     3529.25     39.01 o 
   3   2   5     4310.69     4285.67     54.49 o 
   4   2   5     3040.46     3159.25     46.24 o 
   5   2   5       25.35       30.29      9.97 o 
   6   2   5     1705.80     1598.46     34.96 o 
   7   2   5     6890.75     6739.13     87.40 o 
   8   2   5     4137.98     4022.27     65.13 o 
   9   2   5      992.57      974.85     33.78 o 
  10   2   5      282.06      267.30     24.03 o 
 -14   3   5     1130.55     1197.94     38.95 o 
 -13   3   5      379.72      385.12     24.53 o 
 -12   3   5      507.51      498.30     23.80 o 
 -11   3   5     3815.40     3684.60    106.14 o 
 -10   3   5     3608.37     3667.89     54.42 o 
  -9   3   5       21.89       20.85      9.61 o 
  -8   3   5     6065.13     6227.08     62.44 o 
  -7   3   5     9800.07     9948.40     80.34 o 
  -6   3   5      337.09      377.13     11.34 o 
  -5   3   5     8046.05     8439.33     71.85 o 
  -4   3   5     3442.62     3598.63     37.60 o 
  -3   3   5      271.17      399.38      9.29 o 
  -2   3   5      294.68      245.55      8.26 o 
  -1   3   5    18733.35    19622.18    145.41 o 
   0   3   5    17419.92    18492.14    137.81 o 
   1   3   5    20592.37    21213.00    156.86 o 
   2   3   5     1185.85     1119.75     36.29 o 
   3   3   5        1.45       33.81     15.08 o 
   4   3   5     6778.15     6763.13     68.48 o 
   5   3   5      944.31      834.52     27.37 o 
   6   3   5      918.66      920.01     54.55 o 
   7   3   5     3453.00     3390.20     67.05 o 
   8   3   5     1369.76     1353.93     37.26 o 
   9   3   5     1725.67     1749.06     44.57 o 
  10   3   5      716.69      814.03     40.85 o 
 -14   4   5        0.03        1.10     20.50 o 
 -13   4   5      136.24      157.89     20.10 o 
 -12   4   5     1294.87     1374.86     37.52 o 
 -11   4   5     3472.10     3332.23     54.08 o 
 -10   4   5        3.53       -1.11      9.79 o 
  -9   4   5     4083.59     4052.61     50.95 o 
  -8   4   5      570.09      563.62     17.77 o 
  -7   4   5     8937.78     8814.68     81.26 o 
  -6   4   5      205.98      201.79     11.74 o 
  -5   4   5     4370.65     4256.35     52.19 o 
  -4   4   5     2536.63     2449.49     35.75 o 
  -3   4   5    41797.36    41693.00    329.28 o 
  -2   4   5      103.09      108.13      6.16 o 
  -1   4   5     5088.23     5553.51     48.54 o 
   0   4   5      224.23      274.86     11.98 o 
   1   4   5      304.16      300.07      8.88 o 
   2   4   5     6589.62     6583.84     56.84 o 
   3   4   5    18866.05    19171.86    162.31 o 
   4   4   5      463.50      477.51     15.31 o 
   5   4   5     8258.03     8297.11     96.16 o 
   6   4   5      418.13      355.18     28.16 o 
   7   4   5     3238.93     3339.19     56.43 o 
   8   4   5        0.37        5.71     16.39 o 
   9   4   5      826.95      842.73     47.47 o 
  10   4   5      157.46      146.74     28.34 o 
 -13   5   5     3128.82     3047.22     58.28 o 
 -12   5   5     1248.50     1233.85     33.50 o 
 -11   5   5      694.94      656.36     23.96 o 
 -10   5   5       88.76       78.43     13.09 o 
  -9   5   5      491.01      453.45     18.93 o 
  -8   5   5     4392.57     4193.11     61.82 o 
  -7   5   5     8119.65     8173.20     84.32 o 
  -6   5   5     1345.30     1299.10     25.61 o 
  -5   5   5    26566.91    26406.87    218.74 o 
  -4   5   5     2456.39     2406.52     32.59 o 
  -3   5   5     1467.91     1487.94     23.10 o 
  -2   5   5      513.41      498.37     12.90 o 
  -1   5   5     6289.23     6183.21     75.04 o 
   0   5   5    16587.18    16484.49    138.63 o 
   1   5   5     4877.17     4673.75     43.40 o 
   2   5   5      136.24      114.00      7.88 o 
   3   5   5     6680.10     6778.45     68.43 o 
   4   5   5      214.81      222.07     17.44 o 
   5   5   5     7357.70     7151.69    103.17 o 
   6   5   5       10.11       -6.47     17.08 o 
   7   5   5     4710.02     4591.16     83.12 o 
   8   5   5     1999.26     2015.04     54.72 o 
   9   5   5      312.58      352.78     39.09 o 
  10   5   5       10.59       13.42     25.66 o 
 -13   6   5       47.86       34.56     16.02 o 
 -12   6   5      972.70     1030.71     42.49 o 
 -11   6   5      436.85      422.20     20.93 o 
 -10   6   5     3398.85     3448.07     50.23 o 
  -9   6   5     4684.83     4891.59     73.09 o 
  -8   6   5     3427.49     3367.50     49.08 o 
  -7   6   5      570.55      573.09     19.59 o 
  -6   6   5     2095.43     2211.08     53.28 o 
  -5   6   5      474.04      442.76     18.89 o 
  -4   6   5     1143.64     1187.46     25.19 o 
  -3   6   5     5096.70     4874.02     53.12 o 
  -2   6   5    17923.00    18085.77    151.72 o 
  -1   6   5    11538.02    11666.55    119.86 o 
   0   6   5      304.07      251.90     10.51 o 
   1   6   5     3155.04     3215.33     38.69 o 
   2   6   5    23183.42    23337.88    193.60 o 
   3   6   5     1191.53     1151.86     39.01 o 
   4   6   5     2208.74     2066.50     60.84 o 
   5   6   5       36.05       27.53     13.90 o 
   6   6   5       56.71       82.43     19.72 o 
   7   6   5      228.57      237.03     56.44 o 
   8   6   5      154.43      173.87     23.03 o 
   9   6   5      662.21      698.51     38.68 o 
 -13   7   5       41.22       49.90     17.75 o 
 -12   7   5      428.29      509.94     24.80 o 
 -11   7   5      962.33      983.15     29.64 o 
 -10   7   5      118.58      134.63     18.33 o 
  -9   7   5      663.09      670.76     24.57 o 
  -8   7   5       11.85       33.50     13.57 o 
  -7   7   5      921.39      882.54     24.40 o 
  -6   7   5     9500.26     9067.70     91.81 o 
  -5   7   5     3827.24     3764.07     47.68 o 
  -4   7   5     2640.26     2450.47     41.30 o 
  -3   7   5     6636.61     6670.78     79.19 o 
  -2   7   5     6637.85     6656.31     78.36 o 
  -1   7   5      719.52      723.34     16.74 o 
   0   7   5     2605.48     2549.66     34.03 o 
   1   7   5     6395.86     6336.81     65.16 o 
   2   7   5     1543.49     1519.74     26.19 o 
   3   7   5       34.16       54.42     11.52 o 
   4   7   5       26.61       21.27     11.32 o 
   5   7   5     1855.58     1842.77     39.00 o 
   6   7   5     3502.07     3638.85     83.64 o 
   7   7   5      138.89      158.44     22.34 o 
   8   7   5       77.75       94.34     22.35 o 
   9   7   5     4125.08     4242.88    140.50 o 
 -12   8   5     1077.74     1167.10     36.68 o 
 -11   8   5      474.11      434.78     22.46 o 
 -10   8   5        5.13        4.55     14.03 o 
  -9   8   5       32.25       30.15     13.47 o 
  -8   8   5      508.63      519.63     21.66 o 
  -7   8   5        6.18       22.93     11.73 o 
  -6   8   5     1477.68     1400.95     33.51 o 
  -5   8   5     2183.78     2055.47     44.46 o 
  -4   8   5     4403.68     4248.79     60.20 o 
  -3   8   5      187.93      202.97     17.51 o 
  -2   8   5      116.71      103.85     11.99 o 
  -1   8   5      364.88      348.81     16.93 o 
   0   8   5      334.19      336.08     16.31 o 
   1   8   5     1166.43     1191.82     23.85 o 
   2   8   5      210.50      225.30     16.89 o 
   3   8   5      217.10      189.59     17.17 o 
   4   8   5     5835.66     5796.78     77.53 o 
   5   8   5     4008.73     3861.14     74.63 o 
   6   8   5        5.28       19.38     16.83 o 
   7   8   5      592.20      667.73     34.32 o 
   8   8   5      735.23      757.44     46.29 o 
 -11   9   5     2815.87     3062.32     89.59 o 
 -10   9   5      138.86      144.91     19.36 o 
  -9   9   5       73.50       96.79     16.49 o 
  -8   9   5      435.37      508.37     25.43 o 
  -7   9   5       54.87       38.36     13.56 o 
  -6   9   5      348.14      353.72     19.67 o 
  -5   9   5      780.07      766.85     25.72 o 
  -4   9   5      110.73      121.69     14.41 o 
  -3   9   5      298.50      279.17     17.36 o 
  -2   9   5       15.14       12.22     11.12 o 
  -1   9   5      482.49      507.29     20.49 o 
   0   9   5       10.76       26.46     11.80 o 
   1   9   5     1896.97     1844.90     37.28 o 
   2   9   5       63.86       60.81     10.31 o 
   3   9   5     5056.47     5060.34     78.58 o 
   4   9   5      360.66      347.65     20.56 o 
   5   9   5      112.10       90.02     15.59 o 
   6   9   5       98.74      106.34     23.04 o 
   7   9   5      185.33      178.15     29.51 o 
   8   9   5      252.56      307.02     30.27 o 
 -11  10   5      410.28      458.54     35.06 o 
 -10  10   5      762.63      838.25     46.22 o 
  -9  10   5       64.35       57.67     19.23 o 
  -8  10   5      729.36      691.78     42.25 o 
  -7  10   5       84.56       74.32     15.70 o 
  -6  10   5     2041.06     2076.43     90.88 o 
  -5  10   5       58.82       78.64     14.55 o 
  -4  10   5     4058.64     4018.48     61.42 o 
  -3  10   5       41.32       51.24     16.42 o 
  -2  10   5      188.87      223.66     16.94 o 
  -1  10   5        1.74       12.85     11.72 o 
   0  10   5     1507.14     1557.57     38.35 o 
   1  10   5       78.54       93.07     13.86 o 
   2  10   5      165.49      144.79     20.65 o 
   3  10   5      117.69       93.19     20.19 o 
   4  10   5     2599.46     2515.59     50.60 o 
   5  10   5      915.03      914.17     32.22 o 
   6  10   5     3353.67     3426.28     74.66 o 
   7  10   5      156.19      187.33     25.70 o 
 -10  11   5      320.51      367.80     33.72 o 
  -9  11   5      294.21      339.58     28.08 o 
  -8  11   5      860.76      889.24     38.14 o 
  -7  11   5     2877.94     2823.61     62.48 o 
  -6  11   5      524.51      510.46     44.82 o 
  -5  11   5       87.67       87.96     17.49 o 
  -4  11   5      409.55      407.74     22.49 o 
  -3  11   5     1537.34     1473.00     36.98 o 
  -2  11   5      999.67      987.22     30.53 o 
  -1  11   5     1586.66     1570.33     37.60 o 
   0  11   5      225.72      226.73     25.27 o 
   1  11   5     3640.55     3716.88     60.41 o 
   2  11   5      312.10      362.57     27.42 o 
   3  11   5     1589.44     1623.60     50.09 o 
   4  11   5     1146.32     1149.21     48.94 o 
   5  11   5       16.20       36.00     20.90 o 
   6  11   5      884.36      987.16     83.37 o 
  -9  12   5     1965.60     1877.46     58.33 o 
  -8  12   5       90.51       78.56     21.24 o 
  -7  12   5      472.42      406.37     28.80 o 
  -6  12   5       15.56       30.55     17.53 o 
  -5  12   5      184.19      166.77     20.48 o 
  -4  12   5     2493.41     2550.58     58.12 o 
  -3  12   5     4495.31     4378.66     78.78 o 
  -2  12   5      701.99      697.41     56.01 o 
  -1  12   5     2541.67     2557.65    111.54 o 
   0  12   5        1.06       14.95     13.91 o 
   1  12   5     1578.01     1617.78     40.83 o 
   2  12   5     2744.70     2823.94    106.39 o 
   3  12   5     3052.27     3005.88     75.32 o 
   4  12   5      881.45      853.17     44.12 o 
   5  12   5      193.13      283.18     35.83 o 
  -7  13   5     1294.00     1442.11     50.85 o 
  -6  13   5      758.24      747.43     36.19 o 
  -5  13   5     6757.47     6631.42    121.85 o 
  -4  13   5      101.29      111.15     20.53 o 
  -3  13   5      782.93      754.54     34.59 o 
  -2  13   5     1634.99     1561.42     46.86 o 
  -1  13   5     1279.79     1336.44     81.53 o 
   0  13   5      370.20      420.13     28.18 o 
   1  13   5     1169.19     1185.14     56.02 o 
   2  13   5      815.25      835.56     50.35 o 
   3  13   5     1023.47     1066.86     72.95 o 
  -5  14   5        8.78       17.88     20.73 o 
  -4  14   5      452.47      510.25     32.07 o 
  -3  14   5     2755.82     2910.50     67.44 o 
  -2  14   5     3384.30     3548.69     74.81 o 
  -1  14   5       92.99      110.07     20.80 o 
   0  14   5      280.11      315.16     41.56 o 
   1  14   5        5.78      -20.37     34.45 o 
 -14   0   6      961.96      917.86     54.57 o 
 -12   0   6     2821.40     2936.32     64.51 o 
 -10   0   6     8911.89     9028.58    131.70 o 
  -8   0   6     4570.25     4264.57     67.68 o 
  -6   0   6    22001.54    22280.60    337.82 o 
  -4   0   6      364.07      338.54     15.20 o 
  -2   0   6      266.90      175.56     11.97 o 
   0   0   6    18684.10    19213.71    203.03 o 
   2   0   6     2680.40     2563.10     55.21 o 
   4   0   6     3656.14     3425.71     71.74 o 
   6   0   6        5.45       20.05     17.19 o 
   8   0   6       43.44       24.22     21.94 o 
  10   0   6      516.62      551.35     44.69 o 
 -14   1   6     1299.21     1403.65     42.94 o 
 -13   1   6      260.56      287.50     21.46 o 
 -12   1   6      193.75      224.94     18.79 o 
 -11   1   6     2026.54     1985.07     35.59 o 
 -10   1   6     4939.51     4633.85     55.06 o 
  -9   1   6        9.35       14.39      8.60 o 
  -8   1   6    11051.91    10942.69     95.98 o 
  -7   1   6      439.37      393.07     13.34 o 
  -6   1   6       35.62       32.29      6.96 o 
  -5   1   6      109.11      103.64      7.65 o 
  -4   1   6     6676.18     6557.19     58.89 o 
  -3   1   6    13038.48    12803.95    111.85 o 
  -2   1   6    18794.46    19470.86    146.90 o 
  -1   1   6    11480.10    12334.81    103.07 o 
   0   1   6     1755.34     1744.83     21.38 o 
   1   1   6     1380.65     1291.99     20.50 o 
   2   1   6     1224.43     1229.65     21.21 o 
   3   1   6      451.85      417.74     16.51 o 
   4   1   6     1582.36     1596.95     36.81 o 
   5   1   6      203.33      260.16     26.41 o 
   6   1   6      197.59      192.39     16.27 o 
   7   1   6     5191.95     4715.02     70.67 o 
   8   1   6     1144.06      968.43     33.19 o 
   9   1   6      483.99      420.02     25.79 o 
  10   1   6       88.77       79.21     20.08 o 
 -14   2   6      417.65      416.94     25.45 o 
 -13   2   6     1993.01     2022.75     45.20 o 
 -12   2   6     5042.18     5205.57     82.23 o 
 -11   2   6      884.02      842.74     27.36 o 
 -10   2   6      209.56      245.71     16.53 o 
  -9   2   6      688.49      633.09     18.76 o 
  -8   2   6      395.54      396.18     19.99 o 
  -7   2   6      718.64      666.09     16.96 o 
  -6   2   6     7647.11     7738.00     64.70 o 
  -5   2   6     3590.98     3305.04     35.94 o 
  -4   2   6    20981.93    21333.71    159.62 o 
  -3   2   6      569.52      548.02     12.10 o 
  -2   2   6     1352.67     1318.40     17.89 o 
  -1   2   6    10503.84    10573.35    106.66 o 
   0   2   6      535.74      582.97     16.64 o 
   1   2   6      280.64      323.13     11.40 o 
   2   2   6     1918.63     1886.21     26.91 o 
   3   2   6      700.16      751.16     21.73 o 
   4   2   6     7855.09     7758.16    102.94 o 
   5   2   6     2034.73     2019.47     38.89 o 
   6   2   6     2619.93     2574.83     53.28 o 
   7   2   6        0.45       -0.06     12.26 o 
   8   2   6      109.07      103.20     18.30 o 
   9   2   6     1397.96     1465.45     41.94 o 
  10   2   6       91.21      143.87     23.98 o 
 -14   3   6      616.87      618.66     29.81 o 
 -13   3   6       33.16        8.54     14.57 o 
 -12   3   6       97.37      129.38     16.78 o 
 -11   3   6      216.82      213.55     17.89 o 
 -10   3   6       85.52      125.78     14.46 o 
  -9   3   6    16928.03    17083.31    144.79 o 
  -8   3   6      165.43      149.59     11.50 o 
  -7   3   6      368.59      375.51     12.64 o 
  -6   3   6     7051.50     7168.36     60.90 o 
  -5   3   6     6946.39     6986.07     57.97 o 
  -4   3   6     1101.78     1184.80     19.16 o 
  -3   3   6     3052.56     3387.84     37.39 o 
  -2   3   6      993.40      851.66     17.51 o 
  -1   3   6      553.13      416.22     12.50 o 
   0   3   6     5243.30     5296.95     81.22 o 
   1   3   6     3002.02     2970.41     27.97 o 
   2   3   6     6243.38     6267.79     63.01 o 
   3   3   6     7025.41     6922.35     80.74 o 
   4   3   6     2822.91     2761.32     44.73 o 
   5   3   6     3947.86     3847.17     57.20 o 
   6   3   6     5261.45     5237.69     92.70 o 
   7   3   6      230.68      224.50     19.19 o 
   8   3   6       70.93       82.80     18.45 o 
   9   3   6       66.12       80.12     27.03 o 
 -14   4   6        1.20       -5.92     16.59 o 
 -13   4   6        2.48      -11.05     15.01 o 
 -12   4   6       35.12       32.97     14.29 o 
 -11   4   6      290.67      352.39     20.80 o 
 -10   4   6     3862.06     3721.97     50.86 o 
  -9   4   6       22.72       10.67     10.01 o 
  -8   4   6      730.94      724.71     20.27 o 
  -7   4   6     1773.38     1775.28     30.94 o 
  -6   4   6        7.26       17.44      7.82 o 
  -5   4   6       40.21       40.03      9.18 o 
  -4   4   6     1149.36     1185.76     24.20 o 
  -3   4   6      243.38      224.81      8.07 o 
  -2   4   6    21081.97    20652.62    155.29 o 
  -1   4   6       45.08       49.48      7.67 o 
   0   4   6        2.67       22.35      6.74 o 
   1   4   6     3940.73     3842.97     37.99 o 
   2   4   6     7572.92     7624.24     74.60 o 
   3   4   6      149.33      153.43     10.99 o 
   4   4   6     6144.40     6108.48     76.09 o 
   5   4   6      190.10      219.63     29.23 o 
   6   4   6     5621.81     5531.98     91.28 o 
   7   4   6      241.78      226.05     22.26 o 
   8   4   6     3420.52     3446.34    107.74 o 
   9   4   6      365.32      372.53     31.73 o 
 -13   5   6      108.76      148.40     20.91 o 
 -12   5   6      333.23      332.76     20.19 o 
 -11   5   6      159.59      219.26     19.06 o 
 -10   5   6       86.20       97.12     13.08 o 
  -9   5   6      405.53      386.70     17.26 o 
  -8   5   6     3345.81     3263.95     43.93 o 
  -7   5   6       63.52       69.87     10.52 o 
  -6   5   6      244.41      253.37     13.40 o 
  -5   5   6     5170.13     5218.13     64.73 o 
  -4   5   6     3790.88     3537.86     42.98 o 
  -3   5   6      843.64      801.78     17.62 o 
  -2   5   6     1131.51     1155.52     20.06 o 
  -1   5   6       19.00       25.64      5.20 o 
   0   5   6    31006.38    32183.42    258.24 o 
   1   5   6     5545.46     5548.34     61.80 o 
   2   5   6      424.12      411.57     16.76 o 
   3   5   6      726.64      780.94     77.02 o 
   4   5   6      124.10      134.75     16.85 o 
   5   5   6      921.58      901.26     33.72 o 
   6   5   6     3567.92     3429.63     68.76 o 
   7   5   6      530.12      538.41     30.96 o 
   8   5   6     4387.01     4561.11     88.68 o 
   9   5   6      417.59      403.89     33.98 o 
 -13   6   6      214.22      198.25     22.61 o 
 -12   6   6     1090.22     1069.34     31.81 o 
 -11   6   6      802.87      841.49     27.01 o 
 -10   6   6       81.71       91.25     13.65 o 
  -9   6   6       18.44       18.20     14.26 o 
  -8   6   6      132.05      118.29     13.34 o 
  -7   6   6     7916.51     7790.37     83.06 o 
  -6   6   6      169.64      178.91     15.89 o 
  -5   6   6     1642.88     1613.68     28.29 o 
  -4   6   6     4619.65     4466.79     51.05 o 
  -3   6   6      455.73      393.75     16.52 o 
  -2   6   6       51.88       52.61      9.56 o 
  -1   6   6     2502.52     2568.53     37.48 o 
   0   6   6        0.13        6.41      6.53 o 
   1   6   6     4699.70     4825.60     52.72 o 
   2   6   6     4098.32     3926.27     66.06 o 
   3   6   6     7894.51     7757.84    136.62 o 
   4   6   6     6923.56     6994.77    103.15 o 
   5   6   6     2820.64     2802.76     59.80 o 
   6   6   6      323.14      296.66     24.51 o 
   7   6   6     1920.17     1935.45     53.92 o 
   8   6   6     1352.18     1303.33     55.49 o 
   9   6   6      143.63      149.72     29.68 o 
 -13   7   6      118.42      116.06     19.45 o 
 -12   7   6      187.09      215.30     19.62 o 
 -11   7   6      103.33       92.69     15.51 o 
 -10   7   6     1747.81     1652.12     35.52 o 
  -9   7   6       70.62       66.27     14.03 o 
  -8   7   6      998.70      941.56     26.82 o 
  -7   7   6      299.95      293.76     16.58 o 
  -6   7   6     4105.69     3836.29     58.22 o 
  -5   7   6     1878.40     1858.08     43.64 o 
  -4   7   6     5327.67     5090.50     70.19 o 
  -3   7   6     3950.01     3832.43     61.77 o 
  -2   7   6     3511.68     3371.77     61.17 o 
  -1   7   6     3773.21     3695.16     52.57 o 
   0   7   6     1218.79     1218.98     23.02 o 
   1   7   6     5379.66     5207.83     57.23 o 
   2   7   6        2.69       20.83     10.74 o 
   3   7   6       41.74       45.38     11.86 o 
   4   7   6     1395.33     1394.61     51.72 o 
   5   7   6      195.77      205.20     21.63 o 
   6   7   6     1010.86     1025.28     48.28 o 
   7   7   6     3029.89     3093.89     92.33 o 
   8   7   6      860.18      857.44     41.27 o 
 -12   8   6      791.40      835.16     36.64 o 
 -11   8   6      339.95      392.46     34.07 o 
 -10   8   6     2135.34     2245.85    101.11 o 
  -9   8   6      245.52      251.48     20.43 o 
  -8   8   6     1658.50     1693.91     39.79 o 
  -7   8   6     3967.59     3832.09     60.61 o 
  -6   8   6     4564.43     4577.79     71.68 o 
  -5   8   6       58.91       54.42     12.66 o 
  -4   8   6     1027.48      935.11     26.86 o 
  -3   8   6     2237.77     2056.09     39.20 o 
  -2   8   6      383.33      396.01     28.48 o 
  -1   8   6     3282.21     3308.35     51.01 o 
   0   8   6     3134.53     3064.59     63.42 o 
   1   8   6     3117.34     3006.29     47.46 o 
   2   8   6      773.39      703.29     23.92 o 
   3   8   6        8.73       20.58     11.62 o 
   4   8   6     1762.31     1707.99     39.03 o 
   5   8   6     1668.42     1533.62     45.45 o 
   6   8   6      216.53      179.31     23.05 o 
   7   8   6      902.81      926.61     40.83 o 
   8   8   6       64.86       47.92     24.01 o 
 -11   9   6      953.16      927.62     32.63 o 
 -10   9   6     1609.04     1749.42     45.87 o 
  -9   9   6      873.84      875.17     53.85 o 
  -8   9   6     6965.26     7224.69     95.49 o 
  -7   9   6      202.32      211.69     18.02 o 
  -6   9   6     1395.70     1371.29     35.40 o 
  -5   9   6      753.38      767.07     26.91 o 
  -4   9   6     2435.36     2330.16     44.41 o 
  -3   9   6      888.32      860.86     27.27 o 
  -2   9   6     3198.71     2954.81     49.24 o 
  -1   9   6     1174.74     1101.16     33.17 o 
   0   9   6      554.73      537.08     21.86 o 
   1   9   6       23.70       18.99     15.14 o 
   2   9   6     4604.30     4729.08     82.98 o 
   3   9   6       20.83       42.80     17.07 o 
   4   9   6       60.56       77.58     15.47 o 
   5   9   6      580.67      579.76     43.14 o 
   6   9   6      273.94      282.67     58.77 o 
   7   9   6      111.42      158.40     25.38 o 
 -11  10   6      321.03      357.44     32.00 o 
 -10  10   6     1855.71     1800.31     55.35 o 
  -9  10   6      352.83      357.80     24.68 o 
  -8  10   6      574.52      573.62     26.96 o 
  -7  10   6      140.21      143.24     17.26 o 
  -6  10   6     1970.46     1988.72     44.17 o 
  -5  10   6     4520.19     4652.79     69.73 o 
  -4  10   6     1996.98     1977.50     42.29 o 
  -3  10   6      327.55      324.97     19.54 o 
  -2  10   6      227.77      227.09     17.26 o 
  -1  10   6     6665.88     6729.16    104.47 o 
   0  10   6     1157.08     1099.95     43.61 o 
   1  10   6      256.63      258.62     23.91 o 
   2  10   6     1747.26     1672.78     55.63 o 
   3  10   6       94.90      140.79     22.50 o 
   4  10   6      215.42      239.77     36.33 o 
   5  10   6      518.46      498.05     42.65 o 
   6  10   6       19.34       21.79     28.57 o 
 -10  11   6       13.02        7.06     22.43 o 
  -9  11   6     1621.22     1748.15     88.93 o 
  -8  11   6       75.90       62.61     19.22 o 
  -7  11   6     1491.95     1490.22     46.41 o 
  -6  11   6     4185.09     4169.43     77.77 o 
  -5  11   6     1833.06     1820.49     42.65 o 
  -4  11   6      583.57      593.66     25.34 o 
  -3  11   6     3217.60     3321.22     57.47 o 
  -2  11   6     1408.52     1362.24     54.22 o 
  -1  11   6      142.73      140.32     16.62 o 
   0  11   6       57.32       47.83     14.86 o 
   1  11   6     1340.68     1183.98     42.67 o 
   2  11   6     2503.40     2701.04     65.08 o 
   3  11   6       50.26       41.76     22.85 o 
   4  11   6     1880.94     1842.37     56.33 o 
   5  11   6       48.72       40.47     29.63 o 
  -9  12   6       81.07       95.59     25.00 o 
  -8  12   6      836.49      766.05     46.71 o 
  -7  12   6     4245.95     4413.14     90.02 o 
  -6  12   6      507.87      534.20     38.84 o 
  -5  12   6       65.52       70.18     18.20 o 
  -4  12   6      682.69      610.82     34.84 o 
  -3  12   6      379.52      356.69     25.61 o 
  -2  12   6      523.68      507.16     25.26 o 
  -1  12   6      440.72      398.42     23.40 o 
   0  12   6      668.44      726.43     29.47 o 
   1  12   6     3311.38     3397.43     75.27 o 
   2  12   6      278.81      264.49     28.08 o 
   3  12   6       89.50       89.10     23.61 o 
   4  12   6     1408.04     1482.80     55.69 o 
  -7  13   6      439.92      452.84     33.09 o 
  -6  13   6       43.55       44.21     20.69 o 
  -5  13   6       42.24       52.09     19.55 o 
  -4  13   6     3806.80     3766.78     83.78 o 
  -3  13   6      456.81      400.92     28.30 o 
  -2  13   6      369.32      393.94     27.60 o 
  -1  13   6     1676.29     1790.77     50.78 o 
   0  13   6     4154.79     4371.23    107.36 o 
   1  13   6      405.45      425.28     38.63 o 
   2  13   6      243.90      272.78     35.81 o 
  -4  14   6       83.37      143.43     25.43 o 
  -3  14   6     1117.18     1168.51     44.91 o 
  -2  14   6     1130.45     1140.33     44.12 o 
  -1  14   6      433.85      440.67     32.46 o 
   0  14   6       85.15       86.81     35.67 o 
 -13   0   7     2251.39     2331.09     78.92 o 
 -11   0   7      188.78      165.76     19.65 o 
  -9   0   7      184.88      204.20     17.93 o 
  -7   0   7     2611.31     2603.75     74.07 o 
  -5   0   7    52066.20    50424.36    671.92 o 
  -3   0   7     6688.38     7087.63     89.94 o 
  -1   0   7     9779.23     9772.00    174.76 o 
   1   0   7    10220.96    10684.68    159.95 o 
   3   0   7     4252.32     4118.35     81.33 o 
   5   0   7     4844.87     4855.40    116.46 o 
   7   0   7     6782.97     6531.64    127.41 o 
   9   0   7      194.75      224.24     67.45 o 
 -14   1   7        6.01      -14.36     16.26 o 
 -13   1   7       54.26       34.88     14.99 o 
 -12   1   7     4368.59     4322.25     64.70 o 
 -11   1   7     2556.46     2416.29     57.19 o 
 -10   1   7     1535.59     1575.18     30.02 o 
  -9   1   7     4557.09     4608.12     58.53 o 
  -8   1   7     1105.88     1104.97     22.47 o 
  -7   1   7     4943.03     4824.66     50.86 o 
  -6   1   7     1400.91     1393.73     23.18 o 
  -5   1   7     4120.57     4004.39     42.69 o 
  -4   1   7     2035.43     2055.69     27.30 o 
  -3   1   7    25382.55    26367.40    196.82 o 
  -2   1   7     5371.48     5045.67     48.63 o 
  -1   1   7     6885.89     6996.75     61.68 o 
   0   1   7      171.78      134.53      7.74 o 
   1   1   7      338.60      291.07     12.56 o 
   2   1   7    12519.73    12541.00    130.12 o 
   3   1   7    14547.95    14525.36    171.46 o 
   4   1   7        4.86        1.59     10.24 o 
   5   1   7     3309.93     3373.02     54.75 o 
   6   1   7       49.40       56.58     15.03 o 
   7   1   7      270.56      265.87     20.64 o 
   8   1   7       69.17       53.55     16.06 o 
   9   1   7      774.00      816.59     34.47 o 
 -14   2   7      137.50      158.94     20.02 o 
 -13   2   7       54.38       69.29     15.87 o 
 -12   2   7     1512.21     1348.82     39.22 o 
 -11   2   7     6406.16     6288.12     79.63 o 
 -10   2   7     1441.77     1445.46     33.35 o 
  -9   2   7     3019.83     2849.33     45.04 o 
  -8   2   7     1710.09     1691.30     28.12 o 
  -7   2   7     5820.36     5604.77     56.83 o 
  -6   2   7     5574.95     5571.24     55.04 o 
  -5   2   7        7.51       11.23      6.35 o 
  -4   2   7     4939.28     4967.95     52.76 o 
  -3   2   7     3532.37     3536.38     38.28 o 
  -2   2   7        2.86       12.33      6.94 o 
  -1   2   7     3652.73     3599.61     55.98 o 
   0   2   7     9397.50     9379.07     85.17 o 
   1   2   7    23621.59    24358.67    201.57 o 
   2   2   7     1687.57     1674.21     32.69 o 
   3   2   7      725.69      734.02     24.90 o 
   4   2   7     2174.12     1941.98     38.71 o 
   5   2   7      211.14      195.14     16.52 o 
   6   2   7     1001.91      979.56     34.72 o 
   7   2   7     1701.21     1640.33     56.95 o 
   8   2   7     1106.56     1076.32     41.15 o 
   9   2   7     2511.02     2675.53    149.36 o 
 -14   3   7      510.32      547.60     29.00 o 
 -13   3   7      129.80      125.45     23.44 o 
 -12   3   7      661.65      617.52     26.01 o 
 -11   3   7      914.65      992.37     30.13 o 
 -10   3   7     1057.13     1052.95     35.49 o 
  -9   3   7     2664.46     2536.15     42.96 o 
  -8   3   7     2472.28     2330.00     35.88 o 
  -7   3   7     1486.76     1324.74     26.12 o 
  -6   3   7     6923.20     7006.25     73.68 o 
  -5   3   7     1880.85     1931.45     30.73 o 
  -4   3   7    11900.87    11696.41     88.86 o 
  -3   3   7      154.98      221.19      9.19 o 
  -2   3   7     5073.85     5134.05     45.34 o 
  -1   3   7      122.02       93.22      7.06 o 
   0   3   7      211.22      255.17      9.94 o 
   1   3   7      128.98      153.35     10.04 o 
   2   3   7       25.56       40.30     10.22 o 
   3   3   7       61.32       73.26     11.16 o 
   4   3   7     9158.19     8877.46    103.09 o 
   5   3   7      261.44      259.26     18.48 o 
   6   3   7      187.56      176.32     17.10 o 
   7   3   7     1682.51     1753.88     51.31 o 
   8   3   7      964.63     1012.27     43.24 o 
   9   3   7      266.61      229.63     30.60 o 
 -14   4   7      146.78      165.27     21.75 o 
 -13   4   7     3241.34     3324.90     60.05 o 
 -12   4   7       40.28       37.67     14.71 o 
 -11   4   7     5340.73     5194.22    103.69 o 
 -10   4   7      302.72      272.00     16.86 o 
  -9   4   7     2424.06     2257.81     37.42 o 
  -8   4   7      698.94      617.03     19.35 o 
  -7   4   7       82.52       94.93     10.64 o 
  -6   4   7     2912.32     2721.99     36.53 o 
  -5   4   7     1197.99     1195.23     32.05 o 
  -4   4   7      162.18      141.20      9.99 o 
  -3   4   7     1872.19     1609.29     22.76 o 
  -2   4   7     3205.25     3287.18     35.59 o 
  -1   4   7       14.56       29.14      6.05 o 
   0   4   7      707.35      743.81     23.45 o 
   1   4   7     1315.96     1339.72     26.83 o 
   2   4   7      489.57      477.79     15.75 o 
   3   4   7     2385.74     2333.52     49.68 o 
   4   4   7      396.50      384.14     23.52 o 
   5   4   7      126.36      114.63     18.42 o 
   6   4   7      362.84      367.95     26.52 o 
   7   4   7       39.10       45.13     18.32 o 
   8   4   7        0.23       -4.95     19.00 o 
 -13   5   7     1835.60     1920.89     50.70 o 
 -12   5   7       57.38       57.23     16.20 o 
 -11   5   7     1711.50     1752.60     37.26 o 
 -10   5   7      627.01      618.58     28.60 o 
  -9   5   7      505.84      563.85     20.48 o 
  -8   5   7      302.75      268.33     14.99 o 
  -7   5   7       79.85      101.30     15.79 o 
  -6   5   7     5288.60     5187.93     60.84 o 
  -5   5   7     4417.95     4328.39     52.05 o 
  -4   5   7     2467.48     2359.64     34.15 o 
  -3   5   7     1188.95     1078.40     24.11 o 
  -2   5   7      273.84      259.92     11.31 o 
  -1   5   7     2304.55     2182.10     30.64 o 
   0   5   7      756.89      759.09     17.54 o 
   1   5   7      884.61      909.83     24.01 o 
   2   5   7      189.85      204.99     14.47 o 
   3   5   7       10.75       10.50     12.31 o 
   4   5   7      110.51       97.06     16.61 o 
   5   5   7     3977.84     3818.32     89.71 o 
   6   5   7      374.40      398.54     26.72 o 
   7   5   7       88.75       93.54     20.78 o 
   8   5   7     1104.27     1097.58     45.92 o 
 -13   6   7      265.19      253.77     22.95 o 
 -12   6   7       12.91      -10.09     17.59 o 
 -11   6   7      651.67      629.40     35.82 o 
 -10   6   7      855.32      890.25     26.51 o 
  -9   6   7      931.82     1016.25     26.35 o 
  -8   6   7     5794.33     5827.08     65.09 o 
  -7   6   7     6032.95     5843.74     77.32 o 
  -6   6   7     4411.55     4329.75     54.36 o 
  -5   6   7      325.45      317.12     15.59 o 
  -4   6   7     2371.82     2380.01     57.67 o 
  -3   6   7      790.11      800.28     23.67 o 
  -2   6   7     3132.63     3056.13     46.49 o 
  -1   6   7     1513.74     1474.77     25.08 o 
   0   6   7      508.73      484.62     15.32 o 
   1   6   7      318.04      319.24     20.76 o 
   2   6   7     1461.27     1444.53     31.70 o 
   3   6   7       15.41       29.41     13.80 o 
   4   6   7      162.89      189.02     19.65 o 
   5   6   7       67.33       71.45     18.08 o 
   6   6   7     3881.73     4033.07     79.80 o 
   7   6   7      160.57      205.36     35.48 o 
   8   6   7      788.03      774.40     48.13 o 
 -13   7   7      275.93      306.57     22.82 o 
 -12   7   7     2630.90     2821.90     51.13 o 
 -11   7   7      627.94      619.04     24.96 o 
 -10   7   7      190.52      169.25     16.43 o 
  -9   7   7     8968.61     8787.77    101.87 o 
  -8   7   7      128.21      124.47     16.06 o 
  -7   7   7      181.18      227.48     17.04 o 
  -6   7   7      398.16      364.34     20.13 o 
  -5   7   7       23.84       27.84     11.39 o 
  -4   7   7      245.36      245.31     16.00 o 
  -3   7   7     2916.20     2760.96     65.14 o 
  -2   7   7     4100.10     4115.28     57.93 o 
  -1   7   7    16205.23    15859.61    159.69 o 
   0   7   7      710.32      671.95     21.61 o 
   1   7   7     2808.21     2805.67     45.94 o 
   2   7   7     6775.06     6672.61     83.26 o 
   3   7   7     4152.81     4094.02     73.47 o 
   4   7   7       17.15       34.68     15.60 o 
   5   7   7      140.07      148.26     21.07 o 
   6   7   7      322.38      330.06     27.61 o 
   7   7   7      237.80      254.37     27.80 o 
 -12   8   7        9.47        5.44     17.70 o 
 -11   8   7      825.21      805.76     30.97 o 
 -10   8   7     1623.92     1645.84     45.25 o 
  -9   8   7      200.46      177.71     18.55 o 
  -8   8   7      572.17      559.23     25.12 o 
  -7   8   7     5064.46     4938.77     72.74 o 
  -6   8   7      240.18      246.55     27.81 o 
  -5   8   7     7371.42     7221.23    103.76 o 
  -4   8   7       15.16       15.53     11.33 o 
  -3   8   7       10.78       32.64     11.53 o 
  -2   8   7     1946.67     1918.93     38.16 o 
  -1   8   7     9353.03     9645.75    108.80 o 
   0   8   7       22.79       30.05     15.20 o 
   1   8   7     3846.11     4002.82     73.26 o 
   2   8   7     1523.20     1544.61     45.12 o 
   3   8   7      829.64      859.46     34.26 o 
   4   8   7     1023.33      967.25     37.31 o 
   5   8   7     3726.08     3529.37     73.46 o 
   6   8   7      551.50      507.48     32.17 o 
   7   8   7     1826.88     1798.66     64.08 o 
 -11   9   7      129.30      160.79     19.95 o 
 -10   9   7      926.80      970.83     35.22 o 
  -9   9   7       18.12       21.69     15.88 o 
  -8   9   7      788.74      714.37     29.04 o 
  -7   9   7     7341.21     7049.12     93.66 o 
  -6   9   7      620.81      611.27     25.37 o 
  -5   9   7      545.15      527.88     23.42 o 
  -4   9   7     2494.64     2362.61     45.67 o 
  -3   9   7    11996.03    11739.60    129.99 o 
  -2   9   7     1401.52     1458.29     34.86 o 
  -1   9   7       46.21       51.06     15.08 o 
   0   9   7        1.85       -8.10     13.99 o 
   1   9   7       47.13       12.74     16.52 o 
   2   9   7      477.18      493.28     59.10 o 
   3   9   7     5369.55     5521.61    142.04 o 
   4   9   7      797.75      823.23     78.39 o 
   5   9   7     3281.96     3291.44     97.82 o 
   6   9   7      176.11      180.33     43.13 o 
 -11  10   7      750.91      679.95     36.36 o 
 -10  10   7     1464.32     1403.87     42.92 o 
  -9  10   7      165.53      202.26     21.06 o 
  -8  10   7     4266.26     4394.12     89.34 o 
  -7  10   7      873.58      863.78     31.55 o 
  -6  10   7      934.61      892.42     30.78 o 
  -5  10   7     1573.00     1494.89     38.13 o 
  -4  10   7     1666.31     1622.70     43.47 o 
  -3  10   7      109.60      101.83     15.35 o 
  -2  10   7      252.26      258.44     18.37 o 
  -1  10   7      921.30      860.47     38.48 o 
   0  10   7     9657.74     9955.83    141.43 o 
   1  10   7     2534.88     2447.59     67.25 o 
   2  10   7      515.62      633.85     33.70 o 
   3  10   7      507.75      495.51     32.97 o 
   4  10   7      460.97      475.13     42.60 o 
   5  10   7      757.15      789.84     52.70 o 
 -10  11   7     1689.42     1758.32     58.30 o 
  -9  11   7     2025.10     2030.71     59.09 o 
  -8  11   7     1019.32     1032.70     41.45 o 
  -7  11   7     1031.62     1077.56     36.26 o 
  -6  11   7      187.58      162.36     19.48 o 
  -5  11   7       30.56       46.93     16.10 o 
  -4  11   7     1455.94     1425.37     49.16 o 
  -3  11   7       32.56       38.42     14.90 o 
  -2  11   7     7217.30     7217.39    116.95 o 
  -1  11   7     2798.19     2837.80     53.15 o 
   0  11   7     1063.66     1084.69     42.78 o 
   1  11   7      360.16      385.58     29.61 o 
   2  11   7     4275.38     4334.54     85.81 o 
   3  11   7        1.59        5.22     20.82 o 
   4  11   7     1379.39     1540.03     70.96 o 
  -8  12   7      598.38      538.89     35.48 o 
  -7  12   7       29.37        6.87     18.41 o 
  -6  12   7     3766.28     4042.64    126.98 o 
  -5  12   7      843.97      822.90     36.80 o 
  -4  12   7     1290.49     1293.54     38.43 o 
  -3  12   7      140.88      136.87     18.89 o 
  -2  12   7     2535.40     2480.02     51.41 o 
  -1  12   7      171.33      199.05     26.05 o 
   0  12   7       26.35       14.87     19.36 o 
   1  12   7        7.70       -1.12     18.43 o 
   2  12   7     1721.35     1809.95     57.19 o 
   3  12   7       38.10       33.66     33.18 o 
  -7  13   7       53.62       38.54     24.34 o 
  -6  13   7       89.19      111.24     23.41 o 
  -5  13   7      365.58      412.25     30.80 o 
  -4  13   7      621.15      672.70     41.66 o 
  -3  13   7       71.13      101.85     20.78 o 
  -2  13   7      197.94      180.21     23.75 o 
  -1  13   7     2007.76     2022.65     73.49 o 
   0  13   7       29.13       56.58     26.43 o 
   1  13   7      273.07      250.67     37.75 o 
 -14   0   8      346.77      331.02     58.72 o 
 -12   0   8      544.83      438.31     37.67 o 
 -10   0   8      129.83      142.10     17.52 o 
  -8   0   8      458.37      477.10     43.50 o 
  -6   0   8      760.22      662.53     43.85 o 
  -4   0   8    16913.26    17263.13    193.16 o 
  -2   0   8       19.95       28.65     10.16 o 
   0   0   8    18407.61    19162.88    265.19 o 
   2   0   8      435.16      423.87     38.63 o 
   4   0   8       39.43        7.35     14.73 o 
   6   0   8      870.47      879.25     43.11 o 
   8   0   8     4936.89     5217.29    118.80 o 
 -14   1   8       26.57       69.40     21.00 o 
 -13   1   8      880.08      858.85     35.93 o 
 -12   1   8      576.94      582.78     25.02 o 
 -11   1   8     2154.67     2182.63     42.30 o 
 -10   1   8      264.37      299.55     17.46 o 
  -9   1   8       83.35       79.84     10.57 o 
  -8   1   8       56.07       48.53      9.08 o 
  -7   1   8    11157.69    11107.04     96.76 o 
  -6   1   8      545.73      462.97     14.66 o 
  -5   1   8     4351.11     4426.64     47.07 o 
  -4   1   8      587.41      604.68     17.45 o 
  -3   1   8       48.37       70.47     16.44 o 
  -2   1   8     6358.94     6428.67     60.13 o 
  -1   1   8      247.91      294.77     16.44 o 
   0   1   8        1.68       11.39      8.59 o 
   1   1   8     7337.26     7354.34    113.02 o 
   2   1   8     4824.23     4565.58     63.10 o 
   3   1   8     2819.58     2779.83     47.48 o 
   4   1   8     5359.44     5033.98     76.11 o 
   5   1   8     3121.22     3015.00     60.80 o 
   6   1   8      629.88      584.45     29.53 o 
   7   1   8      371.21      387.25     23.57 o 
   8   1   8     2003.98     1937.23     62.40 o 
 -14   2   8     1844.15     1860.34     67.17 o 
 -13   2   8      520.67      529.20     25.72 o 
 -12   2   8     2898.75     2960.15     52.91 o 
 -11   2   8       92.17       86.42     14.79 o 
 -10   2   8     1038.83      999.65     28.34 o 
  -9   2   8     2886.08     2834.31     45.59 o 
  -8   2   8     1879.28     1872.81     34.96 o 
  -7   2   8        3.32        4.98      9.49 o 
  -6   2   8     7585.51     7418.41     69.53 o 
  -5   2   8     1507.84     1441.97     23.65 o 
  -4   2   8     9173.34     9460.75     82.38 o 
  -3   2   8      824.02      712.90     20.55 o 
  -2   2   8     4902.22     5015.00     52.63 o 
  -1   2   8      156.59      179.99      9.58 o 
   0   2   8        8.03       19.75      8.36 o 
   1   2   8    16961.95    16992.14    169.90 o 
   2   2   8     5646.06     5790.93     83.29 o 
   3   2   8     2892.65     2812.59     47.80 o 
   4   2   8     3669.52     3539.09     57.03 o 
   5   2   8     1559.12     1394.05     36.07 o 
   6   2   8     4122.81     4053.46     75.53 o 
   7   2   8     1350.46     1250.89     45.53 o 
   8   2   8       32.99       40.42     22.82 o 
 -14   3   8     1078.26     1070.74     36.67 o 
 -13   3   8     1693.53     1667.47     42.33 o 
 -12   3   8     3433.75     3485.21     58.39 o 
 -11   3   8      374.03      349.16     20.75 o 
 -10   3   8       37.63       41.69     12.69 o 
  -9   3   8      586.98      523.81     21.24 o 
  -8   3   8      251.31      237.96     15.11 o 
  -7   3   8       84.50       90.53     11.77 o 
  -6   3   8     8776.02     8535.54     80.22 o 
  -5   3   8     6604.73     6516.14     69.51 o 
  -4   3   8    13876.42    14084.20    105.80 o 
  -3   3   8      329.27      287.24     11.57 o 
  -2   3   8     1591.04     1467.25     26.08 o 
  -1   3   8    10170.32    10566.87     89.21 o 
   0   3   8     6317.17     6457.38     76.72 o 
   1   3   8     2271.82     2238.37     39.45 o 
   2   3   8     1344.22     1322.58     30.75 o 
   3   3   8     1738.06     1730.68     36.71 o 
   4   3   8      288.12      280.12     18.07 o 
   5   3   8     2505.93     2354.78     55.88 o 
   6   3   8      960.88      895.25     39.70 o 
   7   3   8      516.61      509.78     31.80 o 
   8   3   8       22.11        1.04     21.26 o 
 -14   4   8      467.79      455.79     27.19 o 
 -13   4   8       36.98       65.07     16.87 o 
 -12   4   8     1693.27     1717.52     41.40 o 
 -11   4   8      536.79      471.10     24.21 o 
 -10   4   8     5864.64     5753.50     74.47 o 
  -9   4   8       11.83       14.23     10.15 o 
  -8   4   8    19916.65    19786.52    163.49 o 
  -7   4   8      773.84      713.08     21.43 o 
  -6   4   8     2523.88     2455.16     35.62 o 
  -5   4   8       11.29       12.99      8.27 o 
  -4   4   8     4753.86     4765.96     50.69 o 
  -3   4   8     3125.99     3153.74     39.29 o 
  -2   4   8    10845.12    10884.57     89.14 o 
  -1   4   8      424.13      371.55     11.67 o 
   0   4   8     4645.78     4633.78     53.23 o 
   1   4   8        7.27        5.76     12.11 o 
   2   4   8     4903.51     4719.93     77.51 o 
   3   4   8     1804.28     1776.37     54.65 o 
   4   4   8     1373.38     1331.66     40.87 o 
   5   4   8      463.23      468.89     28.46 o 
   6   4   8       35.54       39.38     22.16 o 
   7   4   8      381.62      432.57     31.08 o 
   8   4   8      167.75      179.45     29.01 o 
 -13   5   8     2579.93     2526.45     61.78 o 
 -12   5   8     3275.35     3386.58     59.07 o 
 -11   5   8      873.77      811.84     26.02 o 
 -10   5   8     8741.78     8471.30     88.87 o 
  -9   5   8       77.44       71.18     12.18 o 
  -8   5   8     4957.66     4882.88     58.09 o 
  -7   5   8      137.71      129.97     12.03 o 
  -6   5   8     4456.19     4285.49     50.44 o 
  -5   5   8     9635.48     9286.14     84.78 o 
  -4   5   8     1066.31      954.70     30.48 o 
  -3   5   8      862.71      838.49     35.31 o 
  -2   5   8      498.24      456.13     20.80 o 
  -1   5   8     1927.12     2022.64     36.39 o 
   0   5   8    12960.41    13245.89    216.06 o 
   1   5   8        0.82       25.62     10.50 o 
   2   5   8     2089.48     2050.98     47.43 o 
   3   5   8      651.28      631.14     29.05 o 
   4   5   8     3461.71     3292.74     66.64 o 
   5   5   8       11.87       12.42     16.86 o 
   6   5   8      244.59      281.89     26.14 o 
   7   5   8      840.53      901.61     41.80 o 
 -13   6   8        4.70        2.67     17.49 o 
 -12   6   8      107.15       95.22     17.77 o 
 -11   6   8     2706.84     2625.83     46.16 o 
 -10   6   8       25.57       28.26     12.54 o 
  -9   6   8     1169.61     1150.35     28.48 o 
  -8   6   8      267.29      270.96     15.84 o 
  -7   6   8     5138.52     5071.37     58.27 o 
  -6   6   8     3416.34     3249.07     56.94 o 
  -5   6   8      777.11      752.01     24.88 o 
  -4   6   8     3769.64     3778.39     71.42 o 
  -3   6   8    22161.71    21687.61    209.90 o 
  -2   6   8     4140.51     3920.75     55.78 o 
  -1   6   8       37.70       59.24     10.94 o 
   0   6   8      652.32      654.74     22.44 o 
   1   6   8      214.23      192.04     14.73 o 
   2   6   8        1.26       32.46     14.55 o 
   3   6   8       11.67        2.80     17.49 o 
   4   6   8     2021.32     1979.35     79.03 o 
   5   6   8     1166.18     1218.06     43.36 o 
   6   6   8      651.50      634.53     34.18 o 
   7   6   8      578.66      563.17     47.14 o 
 -13   7   8      173.57      220.49     24.20 o 
 -12   7   8      472.85      496.79     26.45 o 
 -11   7   8     1077.92     1263.04     37.25 o 
 -10   7   8       93.22       94.63     16.91 o 
  -9   7   8      145.44      130.07     16.71 o 
  -8   7   8      374.21      324.24     35.07 o 
  -7   7   8     5033.17     5121.92     74.92 o 
  -6   7   8     1476.33     1464.18     36.01 o 
  -5   7   8     1053.43     1005.46     37.63 o 
  -4   7   8     6176.73     6235.48     80.23 o 
  -3   7   8      588.09      552.98     21.92 o 
  -2   7   8      759.37      702.69     23.47 o 
  -1   7   8     2636.86     2685.52     55.38 o 
   0   7   8     1714.35     1681.62     44.59 o 
   1   7   8     5682.09     5615.13     90.08 o 
   2   7   8     1110.21     1056.59     47.81 o 
   3   7   8      316.58      314.93     23.63 o 
   4   7   8     7334.44     7302.41    113.87 o 
   5   7   8      759.74      723.74     35.80 o 
   6   7   8      383.17      337.43     29.70 o 
 -12   8   8        9.82       22.94     17.54 o 
 -11   8   8      221.72      188.74     20.73 o 
 -10   8   8      417.28      387.56     23.61 o 
  -9   8   8     9950.30    10126.84    145.56 o 
  -8   8   8       18.24       19.93     14.74 o 
  -7   8   8       56.63       42.62     14.90 o 
  -6   8   8      714.10      598.60     25.31 o 
  -5   8   8     1142.48     1166.70     34.24 o 
  -4   8   8     2916.66     2871.33     61.68 o 
  -3   8   8      424.78      393.62     21.86 o 
  -2   8   8      550.90      520.87     21.80 o 
  -1   8   8     3033.52     3034.70     63.03 o 
   0   8   8     9969.06     9989.84    137.75 o 
   1   8   8      186.61      209.81     31.79 o 
   2   8   8     1163.90     1126.05     54.45 o 
   3   8   8     1728.39     1561.88     67.59 o 
   4   8   8       13.93        9.21     23.50 o 
   5   8   8      170.33      188.02     28.24 o 
   6   8   8     2412.92     2450.55     65.42 o 
 -11   9   8       47.76        8.70     16.58 o 
 -10   9   8     1313.11     1177.95     36.05 o 
  -9   9   8       89.01       58.72     17.31 o 
  -8   9   8      117.20      167.95     26.72 o 
  -7   9   8      246.49      216.05     19.93 o 
  -6   9   8      518.11      492.45     23.72 o 
  -5   9   8       47.03       51.49     14.44 o 
  -4   9   8      502.18      511.68     28.91 o 
  -3   9   8     1634.63     1551.79     36.80 o 
  -2   9   8     5359.96     5353.30     74.56 o 
  -1   9   8       16.88       29.51     20.52 o 
   0   9   8       35.69       14.30     16.27 o 
   1   9   8        1.27        3.98     16.49 o 
   2   9   8     1453.11     1438.33    139.65 o 
   3   9   8     1340.00     1388.35     69.05 o 
   4   9   8       73.85       39.75     26.94 o 
   5   9   8      331.32      367.15     68.44 o 
 -10  10   8      393.57      377.32     32.22 o 
  -9  10   8     3001.71     2908.04     93.59 o 
  -8  10   8        4.06        6.10     19.28 o 
  -7  10   8      428.17      427.61     24.79 o 
  -6  10   8       64.10       59.83     16.18 o 
  -5  10   8     1510.26     1504.57     39.56 o 
  -4  10   8      225.58      215.12     18.96 o 
  -3  10   8      307.41      291.67     29.13 o 
  -2  10   8      100.75       77.67     15.37 o 
  -1  10   8      694.66      733.40     36.73 o 
   0  10   8      785.74      789.85     36.91 o 
   1  10   8     2846.99     2935.98     72.66 o 
   2  10   8       28.27       27.50     19.79 o 
   3  10   8     2912.40     3051.26     94.86 o 
   4  10   8       57.63       20.47     29.42 o 
  -9  11   8        9.20        9.22     18.78 o 
  -8  11   8      596.88      571.52     28.79 o 
  -7  11   8       68.16       84.37     23.37 o 
  -6  11   8     1645.37     1585.48     43.04 o 
  -5  11   8       37.00       35.30     15.09 o 
  -4  11   8     1900.69     1803.62     43.48 o 
  -3  11   8      968.94      936.64     35.95 o 
  -2  11   8     3920.68     3825.14     81.88 o 
  -1  11   8     1285.56     1249.66     46.14 o 
   0  11   8        8.84      -17.25     17.25 o 
   1  11   8      277.73      317.50     70.41 o 
   2  11   8      195.55      198.41     26.58 o 
   3  11   8     3201.09     3342.43    103.22 o 
  -8  12   8      827.01      834.46     45.44 o 
  -7  12   8      395.30      395.86     34.36 o 
  -6  12   8      358.33      407.24     30.22 o 
  -5  12   8       85.05       96.57     18.69 o 
  -4  12   8     2674.03     2599.20     54.95 o 
  -3  12   8      976.17      886.72     36.42 o 
  -2  12   8     1054.47     1031.89     44.27 o 
  -1  12   8     2939.30     3032.22     94.10 o 
   0  12   8      472.08      507.85     35.18 o 
   1  12   8      457.15      477.02     37.08 o 
   2  12   8      970.77     1016.94     45.61 o 
  -6  13   8     1924.06     1893.02     58.28 o 
  -5  13   8       16.12       15.12     21.17 o 
  -4  13   8       26.58        2.84     19.50 o 
  -3  13   8      124.58      134.11     23.31 o 
  -2  13   8      716.03      672.39     44.84 o 
  -1  13   8        2.61      -24.95     25.09 o 
   0  13   8     2949.54     3078.53    114.80 o 
 -13   0   9     3485.93     3587.37    139.60 o 
 -11   0   9     3768.41     3763.67     94.59 o 
  -9   0   9     2848.84     2779.80     55.35 o 
  -7   0   9       99.90       93.21     18.25 o 
  -5   0   9    14972.33    15278.42    177.14 o 
  -3   0   9      639.49      598.61     23.43 o 
  -1   0   9     5379.92     5387.97    100.07 o 
   1   0   9      769.35      721.15     35.44 o 
   3   0   9      337.62      317.81     33.33 o 
   5   0   9     3190.46     2929.08    107.40 o 
   7   0   9      243.54      262.58     44.41 o 
 -14   1   9      331.79      293.16     27.82 o 
 -13   1   9     1176.73     1175.11     41.58 o 
 -12   1   9        4.99       -9.63     15.02 o 
 -11   1   9      716.20      656.44     25.37 o 
 -10   1   9      173.31      180.20     15.60 o 
  -9   1   9     4246.13     4250.16     57.81 o 
  -8   1   9      549.96      512.96     19.39 o 
  -7   1   9     6507.33     6337.34     63.94 o 
  -6   1   9    13827.25    14102.65    118.18 o 
  -5   1   9        0.35        1.78      7.70 o 
  -4   1   9      549.72      533.35     15.91 o 
  -3   1   9     2998.85     3002.52     37.53 o 
  -2   1   9     3160.03     3325.01     41.90 o 
  -1   1   9       82.30       82.70     10.98 o 
   0   1   9       57.16       45.69     19.07 o 
   1   1   9      601.47      571.23     22.50 o 
   2   1   9    10457.26    10383.57    118.55 o 
   3   1   9       68.13      148.90     59.77 o 
   4   1   9      236.73      217.00     18.52 o 
   5   1   9        0.85        4.66     13.56 o 
   6   1   9     3186.77     3119.59     59.78 o 
   7   1   9       91.17       79.42     19.58 o 
 -14   2   9      229.10      226.06     25.95 o 
 -13   2   9       28.86       17.33     17.15 o 
 -12   2   9      808.56      787.23     28.55 o 
 -11   2   9     2733.94     2695.95     48.23 o 
 -10   2   9      251.02      238.67     17.06 o 
  -9   2   9     4551.84     4423.61     59.98 o 
  -8   2   9      417.71      377.06     17.81 o 
  -7   2   9     1334.57     1196.75     34.57 o 
  -6   2   9     7061.80     6694.88     74.46 o 
  -5   2   9      231.30      168.59     11.10 o 
  -4   2   9     3096.90     3100.05     56.31 o 
  -3   2   9     2383.26     2395.77     32.65 o 
  -2   2   9     4726.87     4797.25     54.01 o 
  -1   2   9     7096.74     7167.87    108.59 o 
   0   2   9     2061.01     2053.64     52.32 o 
   1   2   9     8098.58     8340.86    114.11 o 
   2   2   9     1001.73      961.34     47.33 o 
   3   2   9      226.63      259.52     18.14 o 
   4   2   9     2955.82     2847.11     52.33 o 
   5   2   9       69.68       59.82     14.90 o 
   6   2   9      114.61      104.30     21.13 o 
   7   2   9     1071.30     1064.79     67.43 o 
 -14   3   9     2221.47     2492.97     53.91 o 
 -13   3   9      429.01      398.97     23.78 o 
 -12   3   9      638.76      632.32     26.82 o 
 -11   3   9     3045.10     2904.07     51.20 o 
 -10   3   9     2770.74     2774.45     48.04 o 
  -9   3   9      106.84      121.38     15.16 o 
  -8   3   9      101.49       97.26     12.80 o 
  -7   3   9      936.46      886.34     29.66 o 
  -6   3   9      785.77      699.91     21.73 o 
  -5   3   9     1094.00     1005.09     24.82 o 
  -4   3   9     2672.80     2656.51     42.57 o 
  -3   3   9      853.34      803.05     19.49 o 
  -2   3   9     2531.37     2538.84     41.02 o 
  -1   3   9     4788.19     4712.23     80.49 o 
   0   3   9     2139.71     2326.01     42.46 o 
   1   3   9     5574.71     5542.44    200.17 o 
   2   3   9      764.75      707.25     25.18 o 
   3   3   9      331.00      295.49     22.40 o 
   4   3   9      919.82      860.69     41.96 o 
   5   3   9      706.86      692.57     33.57 o 
   6   3   9       70.55       84.06     21.01 o 
   7   3   9     2281.76     2309.28     64.38 o 
 -14   4   9        0.84       17.38     17.59 o 
 -13   4   9      127.81      122.74     18.39 o 
 -12   4   9     3930.43     3840.39     62.76 o 
 -11   4   9      286.98      282.42     20.18 o 
 -10   4   9       79.90       68.73     14.34 o 
  -9   4   9     2045.80     1913.99     58.26 o 
  -8   4   9      126.08      124.35     12.63 o 
  -7   4   9     8498.46     8273.71     82.01 o 
  -6   4   9      628.32      640.27     25.04 o 
  -5   4   9     2982.67     2907.33     39.09 o 
  -4   4   9     2070.16     2064.04     31.28 o 
  -3   4   9    13976.64    14270.16    118.26 o 
  -2   4   9       41.74       51.07     10.37 o 
  -1   4   9     1371.66     1373.59     31.33 o 
   0   4   9       22.80       33.02     38.02 o 
   1   4   9      421.30      409.19     23.53 o 
   2   4   9     1898.10     1803.81     67.76 o 
   3   4   9    13248.65    13198.48    246.76 o 
   4   4   9      966.27      951.32     42.20 o 
   5   4   9     4480.24     4461.68     84.87 o 
   6   4   9       24.55       37.59     19.74 o 
   7   4   9     1329.34     1267.59     75.79 o 
 -13   5   9      692.25      670.68     30.38 o 
 -12   5   9       78.92       44.28     15.97 o 
 -11   5   9       17.04        7.10     13.23 o 
 -10   5   9     1079.42      979.19     27.84 o 
  -9   5   9       31.98       38.91     11.97 o 
  -8   5   9     3024.64     3033.13     51.82 o 
  -7   5   9     5073.90     5039.16     59.54 o 
  -6   5   9      669.19      638.51     21.27 o 
  -5   5   9    19830.39    19834.18    175.92 o 
  -4   5   9     1644.31     1505.49     30.67 o 
  -3   5   9      581.78      597.59     20.39 o 
  -2   5   9      164.74      159.08     17.85 o 
  -1   5   9     5011.13     4990.94     80.38 o 
   0   5   9     8086.43     8077.53     98.11 o 
   1   5   9     7639.62     7470.42    224.41 o 
   2   5   9      479.09      463.36     26.12 o 
   3   5   9     6681.06     6889.32    106.94 o 
   4   5   9      160.93      177.95     31.04 o 
   5   5   9     3071.69     2906.51     67.72 o 
   6   5   9        7.02       -6.79     18.51 o 
 -13   6   9       23.83       12.80     19.51 o 
 -12   6   9      987.01      917.32     33.27 o 
 -11   6   9     1305.37     1236.71     32.64 o 
 -10   6   9      709.03      696.33     31.92 o 
  -9   6   9     2248.38     2193.87     43.74 o 
  -8   6   9      195.86      179.43     16.23 o 
  -7   6   9      563.90      544.12     21.79 o 
  -6   6   9      629.19      588.92     22.24 o 
  -5   6   9       35.64       38.34     11.78 o 
  -4   6   9      317.94      282.06     25.04 o 
  -3   6   9     3538.29     3405.69     65.95 o 
  -2   6   9    13518.29    12941.39    190.66 o 
  -1   6   9     2998.91     2867.25     58.87 o 
   0   6   9       14.91       25.75     15.42 o 
   1   6   9      774.37      728.18     43.26 o 
   2   6   9     5333.72     5283.58     88.69 o 
   3   6   9     2179.09     2039.29     52.78 o 
   4   6   9      208.12      225.80     23.43 o 
   5   6   9       60.49       72.99     20.97 o 
   6   6   9      623.21      745.31     62.05 o 
 -12   7   9       87.55       78.28     18.76 o 
 -11   7   9     1060.62     1031.74     39.01 o 
 -10   7   9     1384.60     1308.23     36.51 o 
  -9   7   9     1646.39     1529.48     37.40 o 
  -8   7   9      109.66       99.11     15.83 o 
  -7   7   9      605.96      580.67     22.94 o 
  -6   7   9     2876.64     2893.64     51.87 o 
  -5   7   9     1573.50     1549.16     37.15 o 
  -4   7   9     1051.27     1060.85     35.38 o 
  -3   7   9      506.53      473.91     20.94 o 
  -2   7   9       86.03       91.39     18.13 o 
  -1   7   9     2681.72     2524.81     56.88 o 
   0   7   9       87.61       69.57     16.73 o 
   1   7   9      860.49      743.02     45.94 o 
   2   7   9     3505.09     3432.31     92.54 o 
   3   7   9     1051.91     1089.76     54.66 o 
   4   7   9      565.78      578.81     32.51 o 
   5   7   9      125.82      110.70     22.90 o 
   6   7   9     2965.24     3014.97     94.31 o 
 -12   8   9      990.92     1064.90     37.06 o 
 -11   8   9      919.69     1001.17     34.48 o 
 -10   8   9       41.90       26.86     16.42 o 
  -9   8   9        0.95       12.42     14.93 o 
  -8   8   9      601.97      597.28     25.18 o 
  -7   8   9     1186.70     1142.23     35.00 o 
  -6   8   9     1064.94     1063.13     33.52 o 
  -5   8   9     1160.40     1131.51     33.00 o 
  -4   8   9     8636.94     8573.74    104.40 o 
  -3   8   9      259.88      254.26     18.20 o 
  -2   8   9      719.14      659.27     40.04 o 
  -1   8   9     4144.57     4196.83     78.26 o 
   0   8   9      690.01      726.19     36.47 o 
   1   8   9      111.03      109.41     27.15 o 
   2   8   9      139.09      158.05     68.63 o 
   3   8   9      228.12      194.28     32.46 o 
   4   8   9     4683.73     4754.12    121.69 o 
   5   8   9       14.40       26.42     29.63 o 
 -11   9   9     2530.27     2493.89     53.27 o 
 -10   9   9     1178.73     1173.46     38.85 o 
  -9   9   9      139.01      147.60     19.40 o 
  -8   9   9     1215.69     1160.62     36.63 o 
  -7   9   9      197.46      180.84     20.15 o 
  -6   9   9        7.10        4.18     13.92 o 
  -5   9   9       13.42       20.09     13.19 o 
  -4   9   9        4.83       -2.11     14.46 o 
  -3   9   9     2867.07     2750.87     51.19 o 
  -2   9   9      109.94      107.70     19.68 o 
  -1   9   9      654.16      667.77     32.43 o 
   0   9   9       35.37       65.97     19.18 o 
   1   9   9     2301.30     2318.34     79.59 o 
   2   9   9      180.04      171.27     33.40 o 
   3   9   9      392.06      453.02     42.25 o 
   4   9   9      237.00      213.19     58.44 o 
 -10  10   9     1168.73     1281.90     39.05 o 
  -9  10   9      571.01      508.27     28.65 o 
  -8  10   9     2540.83     2506.07     55.03 o 
  -7  10   9      292.86      300.86     28.86 o 
  -6  10   9     2476.43     2524.74     52.99 o 
  -5  10   9     2915.25     2805.93     54.78 o 
  -4  10   9     1141.97     1158.44     46.68 o 
  -3  10   9      887.93      878.83     54.30 o 
  -2  10   9       28.43       37.09     19.58 o 
  -1  10   9       10.26       41.60     19.93 o 
   0  10   9       94.47       93.82     21.88 o 
   1  10   9       40.44       24.87     29.38 o 
   2  10   9      370.41      405.45     79.42 o 
   3  10   9       45.57       12.66     30.90 o 
  -9  11   9      930.90      991.65     38.83 o 
  -8  11   9     1291.25     1316.42     47.30 o 
  -7  11   9     1666.95     1566.88     44.43 o 
  -6  11   9      175.32      149.32     19.99 o 
  -5  11   9       31.56       12.73     15.97 o 
  -4  11   9     1154.49     1093.13     35.53 o 
  -3  11   9     1507.77     1548.62     51.86 o 
  -2  11   9       85.31       51.05     21.67 o 
  -1  11   9     3910.55     3821.86     81.15 o 
   0  11   9       24.26       34.49     21.35 o 
   1  11   9     2106.06     2297.83    123.78 o 
   2  11   9      507.32      508.75     48.90 o 
  -7  12   9      361.22      304.79     27.66 o 
  -6  12   9       19.16       21.41     18.16 o 
  -5  12   9        9.58        2.66     16.62 o 
  -4  12   9     1968.82     2032.95     49.38 o 
  -3  12   9      363.67      354.94     30.71 o 
  -2  12   9     1640.93     1516.14     78.50 o 
  -1  12   9     2365.81     2379.31     66.11 o 
   0  12   9       11.69       56.63     24.28 o 
 -14   0  10      382.63      344.77     39.99 o 
 -12   0  10     2691.23     2580.39     81.52 o 
 -10   0  10     9289.12     9192.92    164.36 o 
  -8   0  10     3634.09     3605.22     64.21 o 
  -6   0  10     5580.48     5688.90     84.75 o 
  -4   0  10     1007.91     1009.04     31.89 o 
  -2   0  10      115.76      151.54     51.73 o 
   0   0  10    21248.07    21409.14    381.48 o 
   2   0  10      796.17      834.01     48.21 o 
   4   0  10     3254.08     2953.35     79.96 o 
   6   0  10      280.67      359.79     36.82 o 
 -14   1  10     1287.35     1247.34     45.18 o 
 -13   1  10       37.59       26.34     17.31 o 
 -12   1  10        1.68        9.56     15.89 o 
 -11   1  10     1875.59     1830.24     47.90 o 
 -10   1  10     2038.63     1970.55     39.20 o 
  -9   1  10       12.45       29.61     11.73 o 
  -8   1  10    12292.74    12333.56    122.18 o 
  -7   1  10     2573.07     2488.42     41.00 o 
  -6   1  10        6.22       13.59      8.74 o 
  -5   1  10      566.23      578.23     17.47 o 
  -4   1  10     3911.39     3908.42     45.89 o 
  -3   1  10    12095.31    12519.29    106.99 o 
  -2   1  10    14941.11    15057.08    137.85 o 
  -1   1  10      486.80      501.46     22.05 o 
   0   1  10      725.65      723.02     25.96 o 
   1   1  10      278.66      335.58     20.07 o 
   2   1  10     1305.19     1332.44     35.40 o 
   3   1  10        9.78       59.04     27.33 o 
   4   1  10     2672.64     2525.56     51.80 o 
   5   1  10     1450.19     1453.57     41.48 o 
   6   1  10      161.01      173.84     25.61 o 
 -14   2  10     1599.82     1789.87     54.04 o 
 -13   2  10      796.30      721.14     49.36 o 
 -12   2  10     2221.13     2316.14     53.94 o 
 -11   2  10      604.19      611.57     25.31 o 
 -10   2  10      221.36      206.29     23.80 o 
  -9   2  10      135.92      137.43     14.06 o 
  -8   2  10        1.27        3.11     10.54 o 
  -7   2  10     3504.24     3367.96     51.63 o 
  -6   2  10     6643.03     6384.22     73.18 o 
  -5   2  10     7736.33     7589.45     81.82 o 
  -4   2  10     6259.46     6096.57     62.06 o 
  -3   2  10      121.03       89.53     10.33 o 
  -2   2  10      729.83      706.00     21.28 o 
  -1   2  10     2577.58     2576.17     46.70 o 
   0   2  10       15.69       22.24     12.56 o 
   1   2  10     4518.46     4406.55     66.13 o 
   2   2  10     3157.78     3150.12     55.12 o 
   3   2  10      407.71      365.47     22.08 o 
   4   2  10     2932.06     2922.09     89.09 o 
   5   2  10     1719.44     1773.75     68.71 o 
   6   2  10     1382.13     1308.21     62.10 o 
 -14   3  10      248.69      214.19     26.72 o 
 -13   3  10      336.87      371.78     24.21 o 
 -12   3  10     1362.86     1471.19     38.80 o 
 -11   3  10      210.03      235.99     33.35 o 
 -10   3  10      123.27      124.37     15.34 o 
  -9   3  10     5378.22     5482.85     78.56 o 
  -8   3  10       61.44       58.55     12.27 o 
  -7   3  10      340.48      322.26     17.43 o 
  -6   3  10     1520.27     1570.47     32.27 o 
  -5   3  10      478.64      450.35     21.08 o 
  -4   3  10      109.07      120.60     12.69 o 
  -3   3  10      114.04       95.57     11.72 o 
  -2   3  10      879.09      918.66     26.21 o 
  -1   3  10     2200.69     2280.43     43.22 o 
   0   3  10      144.47      140.30     22.23 o 
   1   3  10     5335.29     5050.16     86.01 o 
   2   3  10     1710.06     1682.15     61.11 o 
   3   3  10      870.74      839.48     35.64 o 
   4   3  10      442.16      438.09     45.04 o 
   5   3  10      204.23      208.20     24.78 o 
   6   3  10     1574.97     1582.26     88.33 o 
 -13   4  10      968.22      911.82     33.64 o 
 -12   4  10       17.15       30.39     15.42 o 
 -11   4  10      353.70      404.90     23.69 o 
 -10   4  10      704.41      622.33     25.35 o 
  -9   4  10      230.43      204.83     17.09 o 
  -8   4  10     1745.75     1742.73     36.50 o 
  -7   4  10      746.94      793.54     25.67 o 
  -6   4  10       36.99       42.54     11.48 o 
  -5   4  10      287.50      259.79     15.65 o 
  -4   4  10      251.45      242.91     15.24 o 
  -3   4  10      371.45      372.55     19.69 o 
  -2   4  10     4638.76     4765.20     78.60 o 
  -1   4  10       15.08       25.04     18.77 o 
   0   4  10        1.60        8.66     15.04 o 
   1   4  10     2052.04     2058.52     71.43 o 
   2   4  10     2184.57     2120.51     78.58 o 
   3   4  10     1234.21     1201.21     51.43 o 
   4   4  10      930.76      879.84     60.10 o 
   5   4  10        7.22      -13.65     16.69 o 
   6   4  10     1825.59     1779.22     65.01 o 
 -13   5  10      263.91      296.92     23.91 o 
 -12   5  10        0.29      -13.59     14.22 o 
 -11   5  10     1502.66     1515.01     38.90 o 
 -10   5  10     1597.19     1581.61     38.32 o 
  -9   5  10      696.51      615.20     30.85 o 
  -8   5  10       22.42       33.78     11.46 o 
  -7   5  10      144.63      162.65     15.97 o 
  -6   5  10       44.66       49.86     12.59 o 
  -5   5  10      155.09      135.31     14.21 o 
  -4   5  10     1881.45     1876.58     35.11 o 
  -3   5  10       75.45       89.13     17.08 o 
  -2   5  10        3.96       -7.23     13.65 o 
  -1   5  10       59.50       68.49     22.90 o 
   0   5  10     3778.11     3761.46     93.71 o 
   1   5  10     2681.35     2634.17     60.37 o 
   2   5  10       10.47       54.18     34.98 o 
   3   5  10      938.21      911.91     37.38 o 
   4   5  10      103.93      109.58     20.61 o 
   5   5  10     1661.12     1705.37     54.44 o 
 -13   6  10      775.73      843.50     37.21 o 
 -12   6  10      396.16      408.65     28.70 o 
 -11   6  10      763.99      845.64     35.47 o 
 -10   6  10      102.96      147.52     18.20 o 
  -9   6  10      291.89      275.79     24.27 o 
  -8   6  10      170.14      140.03     16.63 o 
  -7   6  10     2286.40     2263.83     43.01 o 
  -6   6  10      374.63      367.42     19.18 o 
  -5   6  10      557.90      549.59     21.83 o 
  -4   6  10     1012.37      922.33     25.98 o 
  -3   6  10      162.30      149.51     19.40 o 
  -2   6  10      526.19      536.05     28.12 o 
  -1   6  10     1358.47     1361.94     42.13 o 
   0   6  10      198.58      231.33     37.60 o 
   1   6  10     1802.76     1729.10     65.62 o 
   2   6  10      351.33      315.15     35.15 o 
   3   6  10     3197.18     3217.10     70.07 o 
   4   6  10      330.23      403.22     29.96 o 
   5   6  10     1736.08     1624.68     55.18 o 
 -12   7  10      497.90      566.41     29.77 o 
 -11   7  10        3.80       14.05     16.83 o 
 -10   7  10     2223.81     2122.79     46.15 o 
  -9   7  10      234.35      229.27     19.41 o 
  -8   7  10      908.08      802.20     28.12 o 
  -7   7  10     1422.20     1390.47     35.17 o 
  -6   7  10     2388.32     2254.93     50.33 o 
  -5   7  10       77.06       68.45     13.58 o 
  -4   7  10     7371.44     7358.81     98.30 o 
  -3   7  10     1473.08     1406.93     65.77 o 
  -2   7  10      618.23      650.39     31.60 o 
  -1   7  10      344.34      312.83     25.16 o 
   0   7  10        0.84       20.73     21.36 o 
   1   7  10     1198.71     1252.09     59.11 o 
   2   7  10       31.32       42.81     29.95 o 
   3   7  10      637.91      652.27     46.52 o 
   4   7  10     2737.49     2488.57     86.82 o 
 -11   8  10      524.96      584.99     29.08 o 
 -10   8  10     1044.07     1025.34     33.97 o 
  -9   8  10      380.06      378.76     24.02 o 
  -8   8  10      956.85      970.51     31.73 o 
  -7   8  10     1611.35     1558.81     45.80 o 
  -6   8  10     5874.94     5846.49    101.27 o 
  -5   8  10      733.28      630.29     28.20 o 
  -4   8  10     5070.81     4979.61     73.36 o 
  -3   8  10      206.11      233.52     24.17 o 
  -2   8  10      239.08      202.21     23.14 o 
  -1   8  10      948.27      981.56     62.34 o 
   0   8  10     7688.54     7726.35    169.41 o 
   1   8  10     1076.85     1185.05     59.25 o 
   2   8  10     1937.14     2093.74     79.94 o 
   3   8  10        8.87      -26.44     26.44 o 
   4   8  10      222.65      230.63     40.16 o 
 -11   9  10      482.08      492.39     28.02 o 
 -10   9  10     1722.32     1827.85     45.22 o 
  -9   9  10      510.93      525.19     26.87 o 
  -8   9  10     5376.39     5372.88    132.04 o 
  -7   9  10      243.96      222.14     26.71 o 
  -6   9  10     1162.13     1137.48     35.58 o 
  -5   9  10       38.08       39.87     15.50 o 
  -4   9  10     1680.14     1670.51     41.94 o 
  -3   9  10     2247.10     2289.72     60.15 o 
  -2   9  10     3905.60     3944.32     80.04 o 
  -1   9  10      335.94      263.20     26.15 o 
   0   9  10     1233.62     1265.60     62.17 o 
   1   9  10       13.34      -11.98     24.98 o 
   2   9  10     4982.27     5008.03    160.54 o 
   3   9  10      508.87      432.19     46.77 o 
 -10  10  10      542.90      580.81     29.64 o 
  -9  10  10       17.41       18.02     17.41 o 
  -8  10  10       14.90       14.78     21.64 o 
  -7  10  10      275.58      315.92     24.43 o 
  -6  10  10      386.87      387.68     25.11 o 
  -5  10  10     4650.13     4825.70     76.59 o 
  -4  10  10      666.41      675.96     36.67 o 
  -3  10  10      399.26      339.45     33.55 o 
  -2  10  10        0.86       -5.23     18.36 o 
  -1  10  10     2244.47     2337.53     83.71 o 
   0  10  10     1384.21     1299.56     80.41 o 
   1  10  10       12.85      -26.12     27.42 o 
   2  10  10      373.21      362.40     44.74 o 
  -8  11  10        1.91      -18.07     18.07 o 
  -7  11  10     2103.86     2185.09     53.80 o 
  -6  11  10     1493.77     1433.90     42.21 o 
  -5  11  10      118.40      143.92     20.38 o 
  -4  11  10      126.24      145.56     26.20 o 
  -3  11  10     5147.03     5331.60    100.34 o 
  -2  11  10       26.58       35.28     22.06 o 
  -1  11  10      670.93      752.22     41.35 o 
   0  11  10        1.64       19.81     32.76 o 
  -6  12  10       50.64       46.79     19.57 o 
  -5  12  10       28.77       12.32     18.89 o 
  -4  12  10        0.91       28.40     24.96 o 
  -3  12  10     1761.86     1829.08     68.49 o 
  -2  12  10       20.01       12.25     23.64 o 
 -13   0  11      313.46      192.90     32.61 o 
 -11   0  11      423.22      409.18     45.86 o 
  -9   0  11     2510.63     2510.89     72.11 o 
  -7   0  11      520.93      535.69     33.17 o 
  -5   0  11    18764.10    19476.77    295.47 o 
  -3   0  11      760.71      731.29     36.70 o 
  -1   0  11     1985.63     2073.73    108.20 o 
   1   0  11     3001.91     3056.37    140.12 o 
   3   0  11     3602.88     3533.44     89.12 o 
   5   0  11     4343.25     4074.27    102.59 o 
 -14   1  11       47.79       45.16     22.17 o 
 -13   1  11       63.85       90.13     20.07 o 
 -12   1  11     3380.78     3381.41     72.05 o 
 -11   1  11      636.93      632.40     30.48 o 
 -10   1  11      952.42      954.52     34.37 o 
  -9   1  11     1448.13     1418.57     33.41 o 
  -8   1  11      119.28      142.32     19.12 o 
  -7   1  11      623.61      591.59     21.51 o 
  -6   1  11      437.97      410.31     18.64 o 
  -5   1  11      542.22      558.57     18.27 o 
  -4   1  11     2640.86     2529.63     36.72 o 
  -3   1  11     4427.97     4453.15     65.88 o 
  -2   1  11     9262.35     9430.80    111.72 o 
  -1   1  11     3433.18     3449.50     57.50 o 
   0   1  11      862.26      858.77     29.59 o 
   1   1  11      286.76      263.17     19.62 o 
   2   1  11     1882.46     1760.48     42.54 o 
   3   1  11     5015.43     5117.18     78.77 o 
   4   1  11       93.37      100.53     21.78 o 
   5   1  11     2771.51     2613.09     69.11 o 
 -14   2  11      155.45      143.02     25.61 o 
 -13   2  11       18.01       22.87     19.22 o 
 -12   2  11      248.58      201.90     23.46 o 
 -11   2  11     1883.85     1866.01     53.21 o 
 -10   2  11     2479.61     2345.00     51.59 o 
  -9   2  11     4004.77     3942.04     68.44 o 
  -8   2  11      630.43      614.97     22.48 o 
  -7   2  11     4042.67     3951.91     55.56 o 
  -6   2  11      445.75      476.14     19.61 o 
  -5   2  11       16.05       27.30     10.62 o 
  -4   2  11     5150.67     5008.06     61.67 o 
  -3   2  11      310.04      346.67     18.87 o 
  -2   2  11      403.82      436.20     21.72 o 
  -1   2  11     5163.80     5277.16     86.48 o 
   0   2  11     1230.81     1277.30     35.18 o 
   1   2  11     3703.30     3584.90     72.10 o 
   2   2  11     2790.16     2835.65     64.49 o 
   3   2  11      122.34      138.63     22.50 o 
   4   2  11       78.75       93.57     21.83 o 
   5   2  11       17.95        7.74     21.72 o 
 -13   3  11      372.80      385.80     29.03 o 
 -12   3  11       90.69      140.25     18.04 o 
 -11   3  11     3114.56     3040.00     53.22 o 
 -10   3  11     1765.68     1767.48     39.71 o 
  -9   3  11      879.92      872.19     27.72 o 
  -8   3  11     1206.57     1173.92     46.21 o 
  -7   3  11     3124.60     3103.65     48.74 o 
  -6   3  11     2900.62     2791.18     64.18 o 
  -5   3  11     1247.98     1234.47     29.09 o 
  -4   3  11     3922.78     3923.42     53.16 o 
  -3   3  11      114.55      109.63     14.21 o 
  -2   3  11     1518.10     1391.51     54.00 o 
  -1   3  11      180.54      208.85     22.12 o 
   0   3  11      511.45      512.99     30.19 o 
   1   3  11     1813.33     1872.92     58.24 o 
   2   3  11        1.41        3.49     17.76 o 
   3   3  11       56.74       34.74     19.51 o 
   4   3  11     4349.83     4428.36    153.96 o 
   5   3  11      225.07      243.61     35.91 o 
 -13   4  11     2829.64     3004.11     86.81 o 
 -12   4  11      811.76      778.93     29.99 o 
 -11   4  11     2903.97     2914.98     53.15 o 
 -10   4  11       33.21       19.98     14.25 o 
  -9   4  11     1590.54     1556.25     39.77 o 
  -8   4  11      766.28      761.90     25.82 o 
  -7   4  11     1881.63     1821.23     37.30 o 
  -6   4  11       13.54       25.65     11.68 o 
  -5   4  11      144.16      130.08     15.42 o 
  -4   4  11       39.47       25.04     15.27 o 
  -3   4  11     7041.76     6904.76    103.88 o 
  -2   4  11     1648.62     1600.48     59.94 o 
  -1   4  11        3.46      -14.74     20.35 o 
   0   4  11      547.82      511.86     50.09 o 
   1   4  11      907.44      847.50     54.24 o 
   2   4  11      814.69      826.41     37.68 o 
   3   4  11       38.81       82.47     26.73 o 
   4   4  11       36.18       49.20     20.98 o 
   5   4  11      332.43      384.34     32.10 o 
 -13   5  11     1529.31     1705.28     49.10 o 
 -12   5  11       89.87       66.95     17.91 o 
 -11   5  11     1542.70     1541.75     41.31 o 
 -10   5  11     2257.09     2158.82     50.41 o 
  -9   5  11      170.68      177.68     25.80 o 
  -8   5  11      404.64      403.65     24.84 o 
  -7   5  11      182.41      192.83     22.90 o 
  -6   5  11     4725.40     4648.07     71.64 o 
  -5   5  11    10135.48     9939.23    117.55 o 
  -4   5  11      481.57      475.76     27.56 o 
  -3   5  11      446.29      434.50     49.16 o 
  -2   5  11       66.94       65.53     24.69 o 
  -1   5  11     4200.19     4119.88    213.63 o 
   0   5  11      166.67      151.15     34.97 o 
   1   5  11        6.68        0.02     22.58 o 
   2   5  11      129.49      123.92     28.72 o 
   3   5  11      101.80      142.01     22.72 o 
   4   5  11      267.38      285.75     28.11 o 
 -12   6  11        3.74       14.43     23.65 o 
 -11   6  11       37.50       46.28     23.09 o 
 -10   6  11     1313.75     1279.13     41.72 o 
  -9   6  11     2315.68     2337.60     50.05 o 
  -8   6  11     4897.89     4945.52     69.83 o 
  -7   6  11      708.09      678.36     26.16 o 
  -6   6  11     1029.18     1027.80     30.06 o 
  -5   6  11      892.45      829.18     26.72 o 
  -4   6  11      331.66      344.94     39.46 o 
  -3   6  11        4.03       -0.28     15.62 o 
  -2   6  11        6.70        0.95     16.42 o 
  -1   6  11     2065.65     1991.79     70.58 o 
   0   6  11       73.00       65.56     25.36 o 
   1   6  11      613.90      619.24     44.58 o 
   2   6  11     1403.83     1441.31     82.66 o 
   3   6  11     1429.86     1422.79     76.23 o 
   4   6  11       30.02       25.91     32.75 o 
 -12   7  11     2666.10     2773.24    135.82 o 
 -11   7  11      643.93      628.89     29.91 o 
 -10   7  11      226.70      262.07     22.00 o 
  -9   7  11     4238.62     4093.01     65.01 o 
  -8   7  11      231.84      225.20     19.23 o 
  -7   7  11      413.00      420.33     22.94 o 
  -6   7  11     1440.58     1450.61     35.36 o 
  -5   7  11      274.82      279.43     30.23 o 
  -4   7  11      268.38      304.85     26.17 o 
  -3   7  11     2678.06     2519.00     60.98 o 
  -2   7  11     1782.87     1654.60     49.27 o 
  -1   7  11     3663.81     3809.43    102.15 o 
   0   7  11      955.81      966.38     54.98 o 
   1   7  11     1440.42     1378.59    103.79 o 
   2   7  11      107.99      111.71     58.72 o 
   3   7  11     1223.69     1121.28     62.14 o 
 -11   8  11      236.58      235.72     23.49 o 
 -10   8  11     1149.33     1173.75     39.05 o 
  -9   8  11      242.87      241.83     21.96 o 
  -8   8  11      134.71      109.82     18.45 o 
  -7   8  11     1174.78     1148.64     34.13 o 
  -6   8  11     3476.79     3460.55     56.35 o 
  -5   8  11     4996.72     4962.76     92.53 o 
  -4   8  11     1394.46     1378.26     48.22 o 
  -3   8  11      415.63      412.88     29.39 o 
  -2   8  11     3042.57     3049.73     69.15 o 
  -1   8  11      635.30      611.37     45.01 o 
   0   8  11      400.88      403.92     42.02 o 
   1   8  11     3077.02     2911.81     92.27 o 
   2   8  11      661.99      724.76     53.05 o 
   3   8  11     1365.62     1506.85    111.91 o 
 -10   9  11      286.95      281.60     23.75 o 
  -9   9  11       20.86       21.52     16.75 o 
  -8   9  11      127.50      151.08     20.01 o 
  -7   9  11     5628.80     5589.08     77.75 o 
  -6   9  11        3.09       11.51     15.69 o 
  -5   9  11       95.92       82.01     22.96 o 
  -4   9  11      106.27       96.39     22.43 o 
  -3   9  11     3400.60     3386.25    128.27 o 
  -2   9  11      784.25      830.06     41.92 o 
  -1   9  11       50.13       62.12     28.38 o 
   0   9  11      215.08      288.03     37.10 o 
   1   9  11      241.57      261.12     60.79 o 
   2   9  11      665.41      692.11    106.27 o 
  -9  10  11       12.36       10.12     17.33 o 
  -8  10  11      502.99      491.36     27.62 o 
  -7  10  11      488.41      463.14     30.31 o 
  -6  10  11      117.17      108.92     24.81 o 
  -5  10  11      142.53      138.47     37.06 o 
  -4  10  11     1451.98     1433.21     52.39 o 
  -3  10  11      108.30       86.78     23.98 o 
  -2  10  11      594.54      632.58     36.78 o 
  -1  10  11      207.42      215.12     38.13 o 
   0  10  11     5605.63     5826.46    142.09 o 
  -7  11  11     2306.62     2271.16    113.18 o 
  -6  11  11      105.21       93.77     20.84 o 
  -5  11  11       92.52       80.73     29.96 o 
  -4  11  11      579.65      581.73     38.19 o 
  -3  11  11        6.83      -20.21     20.21 o 
  -2  11  11     2431.57     2479.51     68.17 o 
 -12   0  12       10.53       40.45     26.56 o 
 -10   0  12     4930.52     5035.93    112.62 o 
  -8   0  12        0.04        9.14     17.80 o 
  -6   0  12     5874.01     5790.65    258.03 o 
  -4   0  12     6158.12     6290.31    119.22 o 
  -2   0  12        0.06       -5.94     18.32 o 
   0   0  12     3929.53     3853.43    168.80 o 
   2   0  12        5.89       21.41     23.12 o 
   4   0  12      285.52      354.58     37.97 o 
 -13   1  12      185.10      190.60     24.05 o 
 -12   1  12      113.34      157.41     22.05 o 
 -11   1  12     3255.66     3320.29     64.79 o 
 -10   1  12        2.71       18.53     15.26 o 
  -9   1  12      146.93      136.01     17.44 o 
  -8   1  12     1321.88     1271.17     44.30 o 
  -7   1  12     3508.97     3375.83     51.61 o 
  -6   1  12      311.29      330.63     18.21 o 
  -5   1  12       60.77       47.45     12.13 o 
  -4   1  12      725.67      718.37     30.68 o 
  -3   1  12     6266.49     6359.00     85.89 o 
  -2   1  12        5.62        1.92     13.27 o 
  -1   1  12       99.87      130.69     17.61 o 
   0   1  12       37.84       25.50     15.02 o 
   1   1  12     4394.02     4542.27     74.92 o 
   2   1  12      220.14      170.36     24.00 o 
   3   1  12     1270.70     1193.51     45.85 o 
   4   1  12      607.15      642.09     37.82 o 
 -13   2  12      920.94     1014.18     41.13 o 
 -12   2  12     1774.88     1876.09     50.51 o 
 -11   2  12      212.62      225.25     22.25 o 
 -10   2  12       27.15       46.34     16.20 o 
  -9   2  12     2778.81     2838.34     48.87 o 
  -8   2  12      256.79      257.97     18.97 o 
  -7   2  12     1114.43     1059.85     29.47 o 
  -6   2  12     1739.62     1708.71     35.63 o 
  -5   2  12       57.51       69.58     12.78 o 
  -4   2  12     4035.17     3879.88     80.14 o 
  -3   2  12      247.25      242.37     21.94 o 
  -2   2  12      673.65      698.46     31.13 o 
  -1   2  12      597.07      625.56     32.27 o 
   0   2  12      263.76      235.51     24.48 o 
   1   2  12      423.70      419.37     37.68 o 
   2   2  12      798.86      818.22     38.30 o 
   3   2  12     1303.69     1275.22     48.21 o 
   4   2  12     2772.92     2859.00     91.11 o 
 -13   3  12      379.77      387.36     33.49 o 
 -12   3  12      882.59      932.54     37.85 o 
 -11   3  12      525.58      569.22     25.98 o 
 -10   3  12       58.06       52.93     14.63 o 
  -9   3  12      975.65      998.52     30.34 o 
  -8   3  12       37.75       28.39     12.76 o 
  -7   3  12      200.26      196.16     16.00 o 
  -6   3  12     4368.48     4423.33     60.40 o 
  -5   3  12     4043.92     4117.25     60.40 o 
  -4   3  12     2023.83     2254.21     54.03 o 
  -3   3  12      254.66      222.43     28.07 o 
  -2   3  12     2228.48     2265.40    103.13 o 
  -1   3  12     3276.06     3342.21    226.02 o 
   0   3  12     1813.19     1996.15     69.49 o 
   1   3  12        4.12       23.15     19.10 o 
   2   3  12     2247.64     2274.62     60.87 o 
   3   3  12       59.35       80.09     22.61 o 
   4   3  12        8.89       31.03     22.57 o 
 -13   4  12      154.44      130.38     24.24 o 
 -12   4  12      742.12      703.17     29.97 o 
 -11   4  12       81.35       84.98     17.31 o 
 -10   4  12     4599.62     4551.66     67.13 o 
  -9   4  12     2347.11     2295.25     44.94 o 
  -8   4  12     7474.22     7296.56    163.73 o 
  -7   4  12      466.47      444.97     24.41 o 
  -6   4  12      457.41      457.80     24.06 o 
  -5   4  12       27.15       15.02     16.81 o 
  -4   4  12     1664.60     1609.93     46.78 o 
  -3   4  12      926.50      866.80     73.04 o 
  -2   4  12    12018.99    12071.81    237.61 o 
  -1   4  12     2001.51     2067.23     71.12 o 
   0   4  12     1740.50     1767.33     67.71 o 
   1   4  12        2.66       -2.51     24.38 o 
   2   4  12     5462.08     5611.43    130.40 o 
   3   4  12        0.52        3.61     21.44 o 
   4   4  12      380.90      331.68     33.68 o 
 -12   5  12     2842.19     2902.64     63.25 o 
 -11   5  12       81.81       39.73     19.04 o 
 -10   5  12     3861.92     3882.15     70.83 o 
  -9   5  12       65.22       39.04     17.58 o 
  -8   5  12     1090.38     1142.41     53.06 o 
  -7   5  12        5.92      -13.52     13.52 o 
  -6   5  12     4004.18     4006.44     66.67 o 
  -5   5  12     7210.60     7225.49    192.61 o 
  -4   5  12     1992.52     1964.51     96.60 o 
  -3   5  12      274.19      272.08     32.31 o 
  -2   5  12     1086.65     1130.28     54.49 o 
  -1   5  12     1556.18     1575.90     65.41 o 
   0   5  12     8030.85     8223.17    162.83 o 
   1   5  12        5.44       12.13     26.76 o 
   2   5  12     2130.96     2219.35     81.49 o 
   3   5  12      690.69      729.66     51.41 o 
 -12   6  12      113.92      110.16     22.19 o 
 -11   6  12      142.75      142.76     22.85 o 
 -10   6  12      297.39      276.37     31.95 o 
  -9   6  12       72.12       52.55     20.22 o 
  -8   6  12     1676.45     1642.27     45.65 o 
  -7   6  12     3274.42     3336.91     62.93 o 
  -6   6  12     1800.79     1770.32     44.76 o 
  -5   6  12      920.60      817.48     40.02 o 
  -4   6  12     2379.47     2372.14     59.26 o 
  -3   6  12     6413.37     6489.26    137.42 o 
  -2   6  12     1200.50     1231.87     94.58 o 
  -1   6  12       10.52      -23.95     23.95 o 
   0   6  12      172.07      191.73     33.25 o 
   1   6  12       63.04       69.97     27.40 o 
   2   6  12       47.16       43.69     30.00 o 
   3   6  12      823.40      878.17     59.38 o 
 -11   7  12      768.58      801.06     39.22 o 
 -10   7  12     1694.71     1641.83     48.19 o 
  -9   7  12        5.55       -4.27     15.09 o 
  -8   7  12     1075.27     1038.16     34.08 o 
  -7   7  12     1461.19     1467.63     38.24 o 
  -6   7  12      895.75      855.96     40.31 o 
  -5   7  12      675.38      690.55     36.97 o 
  -4   7  12      218.18      218.91     25.61 o 
  -3   7  12      984.63      967.64     52.92 o 
  -2   7  12      841.68      962.68     55.14 o 
  -1   7  12      982.34      977.64     55.39 o 
   0   7  12      386.41      396.55     39.83 o 
   1   7  12     3594.11     3471.88    102.15 o 
   2   7  12       87.40       54.97     53.14 o 
 -10   8  12       31.75       28.11     18.32 o 
  -9   8  12     3288.65     3511.92     62.51 o 
  -8   8  12      518.35      498.38     26.69 o 
  -7   8  12       41.73       48.74     16.58 o 
  -6   8  12      375.59      364.39     30.39 o 
  -5   8  12        7.64        6.95     20.81 o 
  -4   8  12       86.97       76.23     22.43 o 
  -3   8  12       27.86       25.28     20.84 o 
  -2   8  12      275.74      352.57     75.43 o 
  -1   8  12     3798.45     3761.29    106.20 o 
   0   8  12      312.91      261.13     39.85 o 
   1   8  12      255.65      305.55     62.34 o 
  -9   9  12        1.72      -16.72     16.72 o 
  -8   9  12     3043.94     3212.21     70.17 o 
  -7   9  12      118.80      122.07     19.87 o 
  -6   9  12      802.19      878.24     60.98 o 
  -5   9  12      369.39      455.83     34.24 o 
  -4   9  12     1937.83     1923.89     61.16 o 
  -3   9  12      304.14      291.15     29.88 o 
  -2   9  12     2023.45     2075.85    125.33 o 
  -1   9  12      207.42      207.34     37.06 o 
   0   9  12      131.42      192.87     39.46 o 
  -7  10  12        2.21       26.54     23.42 o 
  -6  10  12      131.46      113.26     27.08 o 
  -5  10  12       18.70       24.34     23.56 o 
  -4  10  12      231.45      248.90     29.41 o 
  -3  10  12        3.24       15.85     22.84 o 
  -2  10  12       22.62        7.05     30.25 o 
 -13   0  13     1094.42     1102.65     60.20 o 
 -11   0  13     1338.22     1529.35     62.72 o 
  -9   0  13        6.65       -0.90     19.06 o 
  -7   0  13      422.40      398.46     33.16 o 
  -5   0  13    19363.57    20451.18    432.32 o 
  -3   0  13       35.85       16.35     20.68 o 
  -1   0  13     5762.53     5954.95    123.46 o 
   1   0  13       17.74       18.82     23.50 o 
   3   0  13      497.43      529.86     64.59 o 
 -13   1  13     1420.86     1457.99     47.46 o 
 -12   1  13      726.23      753.20     34.85 o 
 -11   1  13      900.99      918.49     36.34 o 
 -10   1  13      649.02      628.38     38.77 o 
  -9   1  13     2775.10     2797.48     56.54 o 
  -8   1  13     5358.35     5455.34     82.05 o 
  -7   1  13     1015.26     1020.17     33.67 o 
  -6   1  13      868.39      928.85     28.03 o 
  -5   1  13       47.57       58.59     17.32 o 
  -4   1  13      126.20      143.63     20.33 o 
  -3   1  13     2836.68     2780.02    138.05 o 
  -2   1  13       15.28       21.01     14.87 o 
  -1   1  13     1529.78     1608.78     42.61 o 
   0   1  13      744.38      768.14     37.67 o 
   1   1  13       14.12       15.20     20.02 o 
   2   1  13     2987.98     2906.46     71.36 o 
   3   1  13      205.42      193.76     27.60 o 
 -13   2  13       21.71        8.26     21.31 o 
 -12   2  13     1470.47     1503.81     79.81 o 
 -11   2  13     3010.66     3088.01     63.42 o 
 -10   2  13     1071.65     1020.63     36.34 o 
  -9   2  13     1434.04     1498.81     54.83 o 
  -8   2  13      828.78      810.82     27.48 o 
  -7   2  13     1748.62     1774.52     60.89 o 
  -6   2  13     1878.82     1880.86     38.73 o 
  -5   2  13      339.08      315.05     25.25 o 
  -4   2  13       77.53       57.30     17.90 o 
  -3   2  13     1352.02     1344.92     56.09 o 
  -2   2  13      936.09      891.13     47.84 o 
  -1   2  13     1430.03     1531.69     62.17 o 
   0   2  13     1306.99     1352.50     47.93 o 
   1   2  13     2630.44     2648.92     83.56 o 
   2   2  13       22.04       54.42     22.89 o 
   3   2  13       28.34       -0.80     22.29 o 
 -12   3  13      193.88      178.04     26.64 o 
 -11   3  13      737.19      665.32     47.39 o 
 -10   3  13      606.11      619.60     30.36 o 
  -9   3  13      899.13      948.11     30.42 o 
  -8   3  13      114.87      104.07     15.71 o 
  -7   3  13      980.37     1011.02     34.19 o 
  -6   3  13      356.17      357.63     26.61 o 
  -5   3  13      605.99      633.58     31.93 o 
  -4   3  13     3408.82     3233.16     87.62 o 
  -3   3  13     1133.50     1075.98     51.95 o 
  -2   3  13     2234.94     2196.68     74.30 o 
  -1   3  13     2092.92     2142.88     73.62 o 
   0   3  13     1695.28     1747.19    210.72 o 
   1   3  13     2106.88     2086.41    106.23 o 
   2   3  13        8.02       10.68     32.15 o 
   3   3  13        4.23       39.17     24.41 o 
 -12   4  13      139.95      193.22     38.26 o 
 -11   4  13       66.54       64.96     19.22 o 
 -10   4  13      290.18      259.64     29.00 o 
  -9   4  13       10.34        4.04     16.53 o 
  -8   4  13       46.55       61.42     17.13 o 
  -7   4  13     3902.64     3916.14     67.39 o 
  -6   4  13       51.65       54.15     20.36 o 
  -5   4  13      579.17      643.54     37.18 o 
  -4   4  13     1019.30     1154.74     55.16 o 
  -3   4  13     2683.20     2724.60     82.85 o 
  -2   4  13     1844.40     1634.70     65.25 o 
  -1   4  13      542.76      519.54     42.72 o 
   0   4  13       20.21       48.57     27.78 o 
   1   4  13      536.40      546.93     45.97 o 
   2   4  13       10.86        2.78     27.95 o 
 -12   5  13      256.31      235.41     25.36 o 
 -11   5  13       49.00       43.47     20.91 o 
 -10   5  13       10.25        6.86     17.44 o 
  -9   5  13      427.27      430.18     27.60 o 
  -8   5  13      500.64      524.52     36.47 o 
  -7   5  13     1031.75     1000.14     35.76 o 
  -6   5  13       95.85       88.16     21.66 o 
  -5   5  13     2366.66     2533.96     62.32 o 
  -4   5  13     2585.62     2513.53     80.02 o 
  -3   5  13      136.71       52.06     27.13 o 
  -2   5  13        6.99        6.00     35.35 o 
  -1   5  13       20.10       27.17     25.53 o 
   0   5  13     2248.87     2248.74    122.66 o 
   1   5  13     1943.36     2183.23    165.61 o 
   2   5  13       55.71       30.95     30.29 o 
 -11   6  13       77.47       87.55     21.63 o 
 -10   6  13      693.05      756.05     35.56 o 
  -9   6  13      166.51      177.44     23.14 o 
  -8   6  13       59.59       59.24     18.87 o 
  -7   6  13      580.71      564.46     29.23 o 
  -6   6  13      557.08      575.09     34.29 o 
  -5   6  13      399.34      345.94     28.86 o 
  -4   6  13      242.49      239.96     54.78 o 
  -3   6  13      446.72      417.34     38.43 o 
  -2   6  13     6813.85     7158.53    152.28 o 
  -1   6  13      307.88      338.74     40.00 o 
   0   6  13     1471.57     1487.03     68.49 o 
   1   6  13     1127.04     1128.54     77.40 o 
 -10   7  13      234.93      240.00     26.13 o 
  -9   7  13     3299.13     3337.24     68.24 o 
  -8   7  13      363.58      361.46     27.61 o 
  -7   7  13      431.84      464.47     34.74 o 
  -6   7  13      596.89      674.94     37.86 o 
  -5   7  13      639.43      646.15     37.12 o 
  -4   7  13      892.73      882.13     54.12 o 
  -3   7  13       17.07        3.44     26.68 o 
  -2   7  13        1.69       -0.55     24.46 o 
  -1   7  13     2290.87     2352.64     84.78 o 
   0   7  13       23.34       44.05     31.79 o 
  -9   8  13      479.92      466.52     31.83 o 
  -8   8  13      331.58      389.25     43.26 o 
  -7   8  13     1329.25     1371.35     51.92 o 
  -6   8  13        5.56       15.07     21.93 o 
  -5   8  13     2493.40     2599.36     87.92 o 
  -4   8  13     1439.74     1552.83    109.70 o 
  -3   8  13       42.41       39.48     29.00 o 
  -2   8  13      139.77      145.89     34.57 o 
  -1   8  13      629.69      600.28     49.54 o 
  -7   9  13     1775.76     1856.67     61.03 o 
  -6   9  13      150.74      123.54     26.61 o 
  -5   9  13      188.52      217.60     29.74 o 
  -4   9  13      174.97      147.01     50.37 o 
  -3   9  13     5177.33     5260.68    250.19 o 
  -2   9  13       83.91       90.01     31.47 o 
 -12   0  14     1265.76     1382.16     71.72 o 
 -10   0  14     3936.53     3959.24    101.10 o 
  -8   0  14     1873.12     1929.55    126.93 o 
  -6   0  14      234.07      192.55     40.18 o 
  -4   0  14     2630.04     2948.51    116.22 o 
  -2   0  14      803.47      869.80     48.25 o 
   0   0  14     9054.60     9761.82    258.27 o 
 -12   1  14        8.57      -11.45     18.82 o 
 -11   1  14        5.64        7.79     17.50 o 
 -10   1  14     1192.58     1194.83     39.90 o 
  -9   1  14      234.63      234.66     34.14 o 
  -8   1  14     4264.60     4437.39     73.53 o 
  -7   1  14     2118.56     2100.97     56.40 o 
  -6   1  14      225.47      229.17     29.32 o 
  -5   1  14      129.74      142.23     31.17 o 
  -4   1  14     2842.54     2909.01     66.31 o 
  -3   1  14     1643.02     1845.55     53.37 o 
  -2   1  14     4003.72     4164.87    163.21 o 
  -1   1  14        0.31        9.18     24.29 o 
   0   1  14      193.00      211.58     27.31 o 
   1   1  14      473.90      535.06     36.35 o 
 -12   2  14      612.10      613.79     38.09 o 
 -11   2  14      135.21      144.41     21.88 o 
 -10   2  14      354.43      380.49     26.24 o 
  -9   2  14      604.45      654.08     31.00 o 
  -8   2  14        0.29       10.52     15.24 o 
  -7   2  14       46.04       58.02     19.03 o 
  -6   2  14     2532.28     2532.66     89.42 o 
  -5   2  14     4804.63     4952.17    112.21 o 
  -4   2  14     1885.91     2029.72     69.43 o 
  -3   2  14      225.49      214.15     52.10 o 
  -2   2  14     1350.62     1359.10     60.43 o 
  -1   2  14     1287.62     1141.09     57.51 o 
   0   2  14        7.59       16.10     26.21 o 
   1   2  14      602.68      602.10     47.30 o 
 -12   3  14     1070.57     1150.71     43.65 o 
 -11   3  14      329.30      365.15     42.47 o 
 -10   3  14      233.77      309.17     30.91 o 
  -9   3  14     2382.47     2468.52     65.06 o 
  -8   3  14        7.88       -9.36     15.72 o 
  -7   3  14      226.95      238.79     26.02 o 
  -6   3  14       55.47       43.40     27.69 o 
  -5   3  14        0.85       19.98     22.42 o 
  -4   3  14      542.93      556.23     41.49 o 
  -3   3  14       27.48       41.91     25.78 o 
  -2   3  14       12.71       -3.45     24.62 o 
  -1   3  14     3686.42     3774.57    103.02 o 
   0   3  14       88.88      102.25     31.29 o 
   1   3  14      591.98      645.07     49.93 o 
 -11   4  14      408.54      419.70     35.44 o 
 -10   4  14      110.17      148.22     22.49 o 
  -9   4  14      181.20      192.64     22.60 o 
  -8   4  14     2162.90     2136.54     51.60 o 
  -7   4  14      454.64      491.85     32.79 o 
  -6   4  14      126.03      190.83     31.02 o 
  -5   4  14       13.75       14.81     23.80 o 
  -4   4  14      636.79      628.31     45.16 o 
  -3   4  14     1192.04     1199.39     58.08 o 
  -2   4  14       18.72       33.50     26.60 o 
  -1   4  14       37.29       17.13     28.45 o 
   0   4  14        5.99       33.59     29.52 o 
   1   4  14      711.64      742.24     54.36 o 
 -11   5  14      496.44      550.43     32.74 o 
 -10   5  14     1235.05     1295.45     43.82 o 
  -9   5  14     1240.40     1186.59     41.51 o 
  -8   5  14      124.09       96.87     24.32 o 
  -7   5  14       93.10       85.95     22.91 o 
  -6   5  14     2071.60     2131.47     95.37 o 
  -5   5  14      152.60      153.88     31.93 o 
  -4   5  14      555.90      578.56     45.65 o 
  -3   5  14        2.65      -12.55     25.72 o 
  -2   5  14        3.41       17.59     25.91 o 
  -1   5  14      901.49      970.15     56.04 o 
   0   5  14      199.42      208.51     37.43 o 
 -10   6  14      333.75      346.73     28.32 o 
  -9   6  14      409.76      442.73     43.05 o 
  -8   6  14      224.17      238.85     29.34 o 
  -7   6  14      321.63      308.70     30.76 o 
  -6   6  14     2190.93     2230.85     62.71 o 
  -5   6  14      101.56       60.62     29.31 o 
  -4   6  14      130.07      127.26     33.32 o 
  -3   6  14     1453.76     1628.20     70.42 o 
  -2   6  14      228.47      255.68     38.58 o 
  -1   6  14      332.69      357.04     41.33 o 
  -9   7  14        0.42       24.07     20.09 o 
  -8   7  14      763.63      810.10     44.06 o 
  -7   7  14      857.28      912.64     44.43 o 
  -6   7  14      874.15      857.67     42.59 o 
  -5   7  14      122.89      105.24     31.48 o 
  -4   7  14     3313.86     3452.32    101.97 o 
  -3   7  14      316.10      303.55     40.94 o 
  -2   7  14      675.30      670.71     52.67 o 
  -7   8  14      796.14      822.91     54.34 o 
  -6   8  14     1951.16     2010.29     63.43 o 
  -5   8  14      721.36      637.56     74.64 o 
  -4   8  14      756.30      821.23     55.23 o 
 -11   0  15      740.85      809.46     51.44 o 
  -9   0  15       89.59       57.40     25.56 o 
  -7   0  15     1675.34     1834.15     95.95 o 
  -5   0  15     1771.48     2040.97     99.51 o 
  -3   0  15       96.11      158.75     40.56 o 
 -11   1  15        1.25      -17.64     17.64 o 
 -10   1  15      647.38      687.07     32.03 o 
  -9   1  15      139.07      152.68     20.58 o 
  -8   1  15      685.54      743.34     41.31 o 
  -7   1  15      777.10      839.10     48.26 o 
  -6   1  15       60.47       63.92     26.47 o 
  -5   1  15       12.85       -9.67     31.17 o 
  -4   1  15     1277.65     1304.85     82.43 o 
  -3   1  15      944.51     1010.84     53.49 o 
  -2   1  15     1951.44     1978.94    103.50 o 
  -1   1  15      525.74      588.69     45.04 o 
   0   1  15      161.29      151.64     35.33 o 
 -11   2  15      521.61      526.45     31.17 o 
 -10   2  15      706.71      712.55     33.71 o 
  -9   2  15     1825.52     1954.24     70.15 o 
  -8   2  15      799.41      809.86     49.54 o 
  -7   2  15      203.86      211.33     46.66 o 
  -6   2  15      117.62      102.61     39.24 o 
  -5   2  15      495.19      490.75     52.76 o 
  -4   2  15     1494.28     1571.26     64.62 o 
  -3   2  15      277.41      307.00     36.32 o 
  -2   2  15      507.11      552.75     56.09 o 
  -1   2  15     1620.54     1732.16     71.13 o 
 -10   3  15      843.57      862.49     43.54 o 
  -9   3  15      439.86      418.66     33.61 o 
  -8   3  15      368.75      408.21     40.97 o 
  -7   3  15     2813.23     2694.19    124.86 o 
  -6   3  15     1998.68     2092.35     73.32 o 
  -5   3  15     1357.24     1352.98     79.14 o 
  -4   3  15      595.15      648.29     46.26 o 
  -3   3  15      122.57      135.86     30.66 o 
  -2   3  15        1.75      -20.46     25.81 o 
  -1   3  15       60.83       78.49     40.98 o 
 -10   4  15       23.66       33.41     24.52 o 
  -9   4  15      576.94      549.79     47.96 o 
  -8   4  15       89.21      109.73     25.05 o 
  -7   4  15     2298.57     2430.46    127.87 o 
  -6   4  15      296.38      313.31     37.96 o 
  -5   4  15       41.34       48.33     28.56 o 
  -4   4  15      117.98       94.21     30.83 o 
  -3   4  15     6047.29     6275.66    141.06 o 
  -2   4  15       16.85       33.38     29.05 o 
  -1   4  15      602.06      655.51     51.16 o 
  -9   5  15      122.66      127.44     32.83 o 
  -8   5  15      965.09     1014.24     46.20 o 
  -7   5  15      266.36      239.91     37.76 o 
  -6   5  15      698.54      723.08     53.70 o 
  -5   5  15     5624.73     5837.95    135.43 o 
  -4   5  15       72.40      117.45     32.55 o 
  -3   5  15      362.98      374.47     42.76 o 
  -2   5  15        0.64       11.97     29.54 o 
  -8   6  15     3892.02     4073.15     90.88 o 
  -7   6  15      432.42      530.20     48.22 o 
  -6   6  15      499.40      577.05     48.96 o 
  -5   6  15      139.85      170.32     36.80 o 
  -4   6  15      253.40      240.91     37.08 o 
  -3   6  15       17.58        2.76     30.69 o 
  -8   0  16      519.61      581.03     62.34 o 
  -6   0  16     2031.33     1990.74    103.36 o 
  -9   1  16      177.43      107.22     31.14 o 
  -8   1  16     2472.07     2687.34    125.24 o 
  -7   1  16      310.14      259.96     50.23 o 
  -6   1  16       90.68      115.57     42.25 o 
  -5   1  16      296.65      278.17     50.23 o 
  -4   1  16      438.26      461.14     58.21 o 
  -3   1  16     2128.84     2183.10    109.75 o 
  -9   2  16      633.01      684.39     70.50 o 
  -8   2  16       24.87      -35.86     35.86 o 
  -7   2  16      450.81      501.89     63.28 o 
  -6   2  16      494.06      487.43     62.52 o 
  -5   2  16      229.17      259.58     50.23 o 
  -4   2  16     2839.00     2760.28    125.61 o 
  -3   2  16      711.42      733.44     51.67 o 
  -8   3  16        5.00       25.72     40.84 o 
  -7   3  16      354.34      365.20     57.27 o 
  -6   3  16     2926.17     3248.46    140.92 o 
  -5   3  16     2513.90     2828.22     90.14 o 
  -4   3  16     1388.05     1447.89    117.68 o 
  -7   4  16      157.49      114.23     35.86 o 
  -6   4  16        7.29       -3.08     65.39 o 
  -5   4  16      186.12      257.03     39.12 o 
                                                 
